# Supplementary material for: Scoping review on the perceptions and attitude of women on methods for collecting cervicovaginal samples for Human Papillomavirus testing in Sub-Saharan Africa
Source: PLOS Glob Public Health. 2025 May 23;5(5):e0004641. doi: 10.1371/journal.pgph.0004641 (PMC12101692; doi:10.1371/journal.pgph.0004641)
Supplement: S2 Data — (XLSX) [file pgph.0004641.s005.xlsx]

## Sheet: AJOL
S/N	PMID	Title	Authors	Citation	First Author	Journal/Book	Publication Year	Create Date	PMCID	NIHMS ID	DOI
1		Multi-sectoral Approach for Health: An Agenda for Health Systems Strengthening Towards Achieving Universal Health Coverage.	Mary Mayige1, Jonathan Mshana1, Paul Kazyoba1, Calvin Sindato2, Prince Mutalemwa1, Akili Kalinga1, Elizabeth Shayo1, Frank Hassan3, Vito Baraka4, Doris Mbata1, Emmanuel Makundi1, Zaina Mchome5, Mtumwa Bakari1, Stella Kilima1, Eric Mutemi1, Wilfred Mgaya1, Gracia Sanga1, Ndekya Oriyo 1and Yunus Mgaya1		Mary Mayige1	Tanzania Journal of Health Research	2022	2022-05-17
2		Child marriage and maternal health risks among young mothers in Gombi, Adamawa State, Nigeria: implications for mortality, entitlements and freedoms.	Olaide Adedokun1, Oluwagbemiga Adeyemi2, Cholli Dauda1		Olaide Adedokun	Afri Health Sci	2016				http://dx.doi.org/10.4314/ahs.v16i4.15
3		Awareness and uptake of human papilloma virus vaccines among female secondary school students in Benin City, Nigeria	Michael Ezeanochie, Peter Olasimbo		Michael Ezeanochie	Afri Health Sci.	2020				https://dx.doi.org/10.4314/ahs.v20i1.8
4		Patterns and Correlates of Condom Use among Unmarried Male Youths in Nigeria: NDHS 2008	Stephen A Adebowale*1, Bukola V Ajiboye1, Oyedunni Arulogun2		Stephen A Adebowale	Afr J Reprod Health	2013
5		Cervical Cancer and Human Papilloma Virus Knowledge and Acceptance of Vaccination among Medical Students in Southwest Nigeria	1Funmilayo F. Adejuyigbe, 1,2*Balogun R. Balogun, 1Adekemi O. Sekoni and 2Adebukola A.		Adejuyigbe	Afr J Reprod Health	2015
6		Knowledge of Human Papillomavirus and Uptake of its Vaccine among Female Undergraduate Students of Ambrose Alli University, Ekpoma, Nigeria	Isara AR, Osayi N		Isara AR	Journal of Community Medicine and Primary Health Care.	2021	2021-03-01			https://dx.doi.org/10.4314/jcmphc.v33i1.6
7		Cytological screening and Seroincidence of IgM with possible risk factors associated with naturally selected high risk group for Oncogenic Human Papilloma Virus Infection in Daura, Katsina State	Hayatudeen M.R, 1Abdulkadir B. Mukhtar A. and Aminu M.		Hayatudeen	Dutse Journal of Pure and Applied Sciences (DUJOPAS),	2021				https://dx.doi.org/10.4314/dujopas.v7i3b.8
8		Cervical-Vaginal Dysbiosis: Clinical Query of Infections in Selected Private Medical Laboratories in Abakaliki Ebonyi State Nigeria	Okorie 1, 2*, Onyekachi Ewa Ibe 2, Iyke-Ogbo Pauline 2, 3 Simon Uzor 2, Victor Udoh Usanga 2, Kingsley Omogo 2, Ugomma Ude Agwu 2, Idakari Chinedu Nweke 4, Ibe Uzochukwu Chimdindu 5		Okorie	Sokoto Journal of Medical Laboratory Science	2023				https://dx.doi.org/10.4314/sokjmls.v8i3.2
9		Factors Influencing Participation of Adults in Voluntary Medical	Sadock Peter Mathiasa,b,c, Amos Kahwab, Godfather Kimarob, Esther Ngadayab, Hellen Nchagwab, Frank Ericb, Sayoki Mfinangab, Thereza Mwombekib, Gibson Kagarukib,		Mathiasa	East African Health Research Journal	2023				https://doi.org/10.24248/eahrj.v7i1715
10		Determinants of cervical cancer screening uptake among female staff in a multicampus university in South-Western Nigeria	*Farinloye, E.O.1, Abiodun, O.M.1, Omisore, B.2, Olowookere, S.A.2, Fafowora, R.O.1, Omobuwa, O.1, Adeyemo, M.O.A.1, Tajudeen, W.A.1		Farinloye	Research Journal of Health Sciences	2023				http://dx.doi.org/10.4314/rejhs.v10i4.13
11		Knowledge of Cervical Cancer among Women of Reproductive Age in Ibadan North LGA, Oyo State, Nigeria	1Oruikor GJ, 2Durotoye MP, 3Jeremiah AG		Oruikor	The Nigerian Health Journal;				2992-345X
12		Risk Factors Associated with Invasive Cervical Carcinoma among Women Attending Jimma University Specialized Hospital, Southwest Ethiopia: A Case Control Study	Mesele Bezabih1, Fasil Tessema2, Hailemariam Sengi3, Amare Deribew4		Mesele Bezabih1	Ethiopia Journal of Health Sci	2015				http://dx.doi.org/10.4314/ejhs.v25i4.8
13		Human papillomavirus-based cervical precancer screening with visual inspection with acetic acid triage to achieve same-day treatments among women living with human immunodeficiency virus infection: testof-	Olutosin Alaba Awolude, Sunday Oladimeji Oyerinde, Ayokunle Olumuyiwa Ayeni, Isaac Folorunso Adewole		Olutosin Alaba Awolude	Pan African Medical Journal	2021	2021-09-20		1937-8688
14		Awareness, acceptability and uptake of cervical cancer vaccination services among female secondary school teachers in Enugu, Nigeria: a cross-sectional study	Joseph Tochukwu Enebe, Nympha Onyinye Enebe, Chuka Chike Agunwa, Obinna Chukwuebuka Nduagubam,		Joseph Tochukwu Enebe	Pan African Medical Journal	2021	2021-05-21			10.11604/pamj.2021.39.62.28824
15		Knowledge, attitudes and preventive practices for human Papilloma virus infection among female sex workers in Lagos metropolis	Nforbih Emile Shu, Abdul-Hakeem Olatunji Abiola, Babatunde Abdulmajeed Akodu, Benjamin Afahakan Bassey, Nadine Misago		Nforbih Emile Shu	Pan African Medical Journal	2020	14/08.2020			10.11604/pamj.2020.36.278.17912
16		Level and factors associated with uptake of human papillomavirus infection vaccine among female adolescents in Lira District, Uganda	Esther Kisaakye1,&, Justine Namakula1, Christine Kihembo2, Angela Kisakye1,2, Peter Nsubuga3, Juliet Ndimwibo Babirye1		Esther Kisaakye	Pan African Medical Journal	2018				doi:10.11604/pamj.2018.31.184.14801
17		Risk factors and distribution of oncogenic strains of human papilloma virus in women presenting for cervical cancer screening in Port Harcourt, Nigeria	Nyengidiki Tamunomie Kennedy1,&, Durugbo Ikechukwu1, Bassey Goddy1		Nyengidiki Tamunomie Kennedy	Pan African Medical Journal	2015	2015-03-11			doi:10.11604/pamj.2016.23.85.8510
18		IS ROUTINE HUMAN PAPILLOMAVIRUS VACCINATION AN OPTION FOR GHANA?	A. K. EDWIN		A. K. EDWIN	GHANA MEDICAL JOURNAL	2010	2010-06-01
19		CERVICAL HUMAN PAPILLOMAVIRUS INFECTION IN ACCRA, GHANA		A. B. DOMFEH1, E. K. WIREDU, A. A. ADJEI, P. F. K. AYEH-KUMI,	A. B. DOMFEH	GHANA MEDICAL JOURNAL	2008	2008-06-01
20		Sexual and Reproductive Health Knowledge, Attitude and Behaviours of in-School Adolescents in Benin City, Nigeria	Isara A.R., Nwaogwugwu J.C.,		Isara A.R., Nwaogwugwu J.C.,	Afr. J. Biomed. Res.	2022	2022-05-01			https://dx.doi.org/10.4314/ajbr.v25i2.2
21		Knowledge of Cervical Cancer and Cervical Cancer Screening Methods Among Female Secondary School Students in Ibadan, Nigeria	Aimiosior M.O. and *Omigbodun A.O.		Aimiosior M.O. and *Omigbodun A.O.	Afr. J. Biomed. Res.	2020	2020-06-01
22		PATTERN OF TRANSITIONAL CELL CARCINOMA OF THE URINARY BLADDER AS SEEN AT KENYATTA NATIONAL HOSPITAL, NAIROBI	C. G. WAIHENYA and P. N. MUNGAI		C. G. WAIHENYA	EAST AFRICAN MEDICAL JOURNAL	2004	2004-03-01
23		KAPOSIS SARCOMA IN A NAIROBI HOSPITAL	J.F. ONYANGO and A. NJIRU		J.F. ONYANGO	EAST AFRICAN MEDICAL JOURNAL	2004	2004-04-01
24		MISSED OPPORTUNITIES AND INAPPROPRIATELY GIVEN VACCINES REDUCE IMMUNISATION COVERAGE IN FACILITIES	P. K. BORUS		P. K. BORUS	EAST AFRICAN MEDICAL JOURNAL	2004	2004-05-01
25		MORPHOLOGICAL STUDY OF THE UNCOMMON RECTUS STERNI MUSCLE IN GERMAN CADAVERS	M. A. MOTABAGANI, A. SONALLA, E. ABDEL-MEGUID and M. A. BAKHEIT		M. A. MOTABAGA	EAST AFRICAN MEDICAL JOURNAL	2004	2004-06-01
26		COMPARATIVE EFFICACY OF ALBENDAZOLE AND THREE BRANDS OF MEBENDAZOLE IN THE TREATMENT OF ASCARIASIS AND TRICHURIASIS	M. LEGESSE, B. ERKO and G. MEDHIN		M. LEGESSE	EAST AFRICAN MEDICAL JOURNAL	2004	2004-07-01
27		OBSTETRIC PERFORMANCE OF WOMEN AGED OVER FORTY YEARS	E. O. ORJI and V. I. NDUBUBA		E. O. ORJI	EAST AFRICAN MEDICAL JOURNAL	2004	2004-08-01
28		MALIGNANT TUMOURS OF FEMALE GENITAL TRACT IN NORTH EASTERN NIGERIA	O. KYARI, H. NGGADA and A. MAIRIGA		O. KYARI	EAST AFRICAN MEDICAL JOURNAL	2004	2004-09-01
29		THE FIRST SIX MONTH GROWTH AND ILLNESS OF EXCLUSIVELY AND NON-EXCLUSIVELY BREAST-FED INFANTS IN NIGERIA	A. A. ONAYADE, T. C. ABIONA, I. O. ABAYOMI and R. O. A. MAKANJUOLA		A. A. ONAYADE	EAST AFRICAN MEDICAL JOURNAL	2004	2004-10-01
30		COMPARISON OF CALCULATED AND DIRECT LOW DENSITY LIPOPROTEIN CHOLESTEROL DETERMINATIONS IN A ROUTINE LABORATORY	A. A. AMAYO and S. KIRERA		A. A. AMAYO	EAST AFRICAN MEDICAL JOURNAL	2004	2004-11-01
31		SALICYLATE POISONING IN CHILDREN: REPORT OF THREE CASES	C.O. MUSUMBA, A.O. PAMBA, P. A. SASI, M. ENGLISH and K. MAITLAND		C.O. MUSUMBA	EAST AFRICAN MEDICAL JOURNAL	2004	2004-12-01
32		Sexual Behaviour of In-school Rural Adolescents in Ogun State, Nigeria	Akokuwebe M. E.1, *Falayi E. O.2, Adekola F.3, Saliu M. Y.4		Akokuwebe M. E.	Afr. J. Biomed. Res.	2019	2019-05-01
33		Perception, Acceptance and Uptake of Human Papillomavirus Vaccine among Female Adolescents in Selected Secondary Schools in Ibadan, Nigeria	Ndikom C.M1 and Oboh P.I2		Ndikom C.M	Afr. J. Biomed. Res.	2017	2017-09-01
34		Barriers to Utilization of Cervical Cancer Screening Services Among Women of Reproductive Age in Ondo, Southwest Nigeria	Titiloye M.A1, 2*, Womitenren Y.T1 and Arulogun O.S1		Titiloye M.A	Afr. J. Biomed. Res.	2017	2017-10-01
35		Profile of elderly patients receiving antiretroviral therapy at Newlands Clinic in 2020: A cross-sectional study	Chimbetete C, Mudzviti T, Shamu T.		Chimbetete C	Southern African Journal of HIV Medicine	2020	10 Dec. 2020	2078-6751,		https://doi.org/10.4102/sajhivmed.v21i1.1164
36		Utilisation of cervical cancer screening among women living with HIV at Kenya’s national referral hospital	Kangethe JM, Monroe-Wise A, Muiruri PN, et al.		Kangethe JM	Southern African Journal of HIV Medicine	2022	25 Apr. 2022			https:// doi.org/10.4102/sajhivmed.v23i1.1353
37		Prevalence and Spectrum of cervical cytological abnormalities among Brothel based sex workers in Jos, Nigeria	Maryam J Ali, Godwin E Imade, Atiene S Sagay, Philip O Akpa, Fwangshak D Kumbak, Jonah Musa		Maryam J Ali	Highland Med Res J	2022
38		Ectopic Pregnancy at a Tertiary Hospital in North Eastern Nigeria: A 2 Year Review of the Clinical Presentations and Management	Ejike S Nnamani, Calvin C Chama, Muhammad B Aminu, Shehu M Abubakar		Ejike S Nnamani	Highland Med Res J	2022
39		Liver abnormalities detected by ultrasound scan among apparently healthy population in Jos, Nigeria	Nyam P David, Mary J Duguru, Pantong M Davwar, Shedrack F Kenis, Edith N Okeke, Kefas P Zawaya, Atta Okwute, McHenry I. Stephen, Jireh D Makpu, Williams Dung, John E Ogwuche, Solomon Obekpa		Nyam P David	Highland Med Res J	2022
40		The duration of response to intra-articular steroid injections in patients with osteoarthritis of the knee: a single centre's experience	Femi O Taiwo, Courage U Uhunmwangho, David G Mancha, Shem B Yilleng, Michael B Ode, Idumagbodi Amupitan, Icha I Onche, Yetunde F Taiwo, Charles C Ani		Femi	Highland Med Res J	2022
41		Pattern of vernal keratoconjunctivitis and its complications amongst school pupils in Jos East local government area of Plateau State, North-Central Nigeria	Panshak E Tenmang, Alice V Ramyil, Naomi Saleh, Fatima H Umar, Salome Z Wabare, Patricia D Wade		Panshak E Tenmang	Highland Med Res J	2022
42		Screening for Postpartum Depression among women in selected hospitals in Kaduna, Northern Nigeria: a cross sectional study	Amina Mohammed-Durosinlorun , Nafisah Mamoon , Bashir A Yakasai		Mohammed-Durosinlorun	Highland Med Res J	2022
43		Limitations in education, employment and relationship amongst persons with epilepsy:the experiences from Benin City, Nigeria	Francis E Odiase, Edith O Kayode-Iyasere		Odiase	Highland Med Res J	2022
44		Ophthalmic manifestations of leukemia and their association with hematologic parameters among adult patients in Jos, Nigeria	Ruth J Alfin, Alice V, Ramyil, Obadiah D Damulak, Caleb D Mpyet		Ruth J Alfin	Highland Med Res J	2022
45		Maternal satisfaction with Intrapartum care at the Jos University Teaching Hospital	Maryam J Ali, Amaka N Ocheke, Christopher O Egbodo, Fatima M Tsoho		Maryam J Ali	Highland Med Res J	2022
46		Mayer-Rokitansky-Kuster-Hauser Syndrome, Type 2 presenting with End Stage Kidney Disease: A rare Occurrence	Odigie E Ojeh Oziegbe , Oseyomon G Ojeh Oziegbe		Odigie E Ojeh Oziegbe	Highland Med Res J	2022
47		Knowledge of Human Papillomavirus and Uptake of its Vaccine among Female Undergraduate Students of Ambrose Alli University, Ekpoma, Nigeria	Isara AR, Osayi N		Isara AR, Osayi N	Journal of Community Medicine and Primary Health Care.	2021				https://dx.doi.org/10.4314/jcmphc.v33i1.6
48		Intention to screen for cervical cancer and factors associated among female healthcare professionals using the trans-theoretical model: Addis Ababa, Ethiopia	Semarya Berhe1*, Rebecca A Gary 2, Katherine A Yeager 2, Melinda K Higgins 2 , Mitike Molla 3		Semarya Berhe	Ethiop. J. Health Dev.	2023
49		Cervical Cancer Vaccination	Abioye R Ajiboye		Abioye R Ajiboye	Trop J Obstet Gynaecol,	2008		0189 5178
50		AWARENESS OF CERVICAL CANCER AND ITS PREVENTION AMONG YOUNG WOMEN IN EKITI STATE, SOUTH-WEST NIGERIA.	Akintayo AA1, Olowolayemo RO2, Olomojobi OG3, Seluwa GA3, Akin-Akintayo OO4, Fasubaa OB3.		Akintayo AA	Trop J Obstet Gynaecol,	2013
51		Knowledge of Cervical Cancer and Cervical Cancer Screening Methods Among Female Secondary School Students in Ibadan, Nigeria	Aimiosior M.O. and *Omigbodun A.O.		Aimiosior M.O	Afr. J. Biomed. Res	2020
52		Cervical Cancer Knowledge and Screening Practices among Women of Reproductive Age in Benin City, Edo State.	Obi A.I.		Obi A.I.	Journal of Community Medicine and Primary Health Care	2015
53		Knowledge of Cervical Cancer and Attitude to Cervical Cancer Screening among Women in Somolu Local Government Area, Lagos, Nigeria	Amu EO1, Ndugba SC2, Olatona FA2		Amu E O	Journal of Community Medicine and Primary Health Care	2019
54		Awareness, acceptability and uptake of cervical cancer vaccination services among female secondary school teachers in Enugu, Nigeria: a cross-sectional study	Joseph Tochukwu Enebe, Nympha Onyinye Enebe, Chuka Chike Agunwa, Obinna Chukwuebuka Nduagubam, Innocent Igwebeze Okafor, Elias Chike Aniwada, Emmanuel Nwabueze Aguwa		Enebe	Pan African Medical Journal	2021				10.11604/pamj.2021.39.62.28824
55		Patterns and Correlates of Condom Use among Unmarried Male Youths in Nigeria: NDHS 2008	Stephen A Adebowale*1, Bukola V Ajiboye1, Oyedunni Arulogun2		Adebowale	African Journal of Reproductive Health	2013
56		Willingness to HPV self-sampling for cervical cancer screening and its predictors among women attending outpatient clinics in Meru District, Arusha Region, Northern Tanzania	Olola Oneko1, Michael J Mahande2, Caroline Amour2, Meridith Pollie3, Cheyenne Smith3, Innocent B Mboya2,4, Madelon Finkel3		Olola Oneko	Afri Health Sci.	2022				https://dx.doi.org/10.4314/ahs.v22i2.12
57		Utilisation of cervical cancer screening among women living with HIV at Kenya’s national referral hospital	Kangethe JM, Monroe-Wise A, Muiruri PN, et al.		Kangethe JM	Afr J HIV Med.	2022				/ doi.org/10.4102/sajhivmed.v23i1.1353
58		Level and factors associated with uptake of human papillomavirus infection vaccine among female adolescents in Lira District, Uganda	Esther Kisaakye1,&, Justine Namakula1, Christine Kihembo2, Angela Kisakye1,2, Peter Nsubuga3, Juliet Ndimwibo Babirye1		Esther Kisaakye	Pan African Medical Journal.	2018				10.11604/pamj.2018.31.184.14801

## Sheet: Cochrane
Cochrane Review ID	Author(s)	Title	Source	Year	Abstract	Issue	Publisher	ISSN	Keywords	DOI	URL	Cochrane Review Group Code
CD013479	Bergman, H; Buckley, BS; Villanueva, G; Petkovic, J; Garritty, C; Lutje, V; Riverosâ€Balta, AX; Low, N; Henschke, N	Comparison of different human papillomavirus (HPV) vaccine types and dose schedules for prevention of HPVâ€related disease in females and males	Cochrane Database of Systematic Reviews	2019	Abstract - Background Uptake of human papillomavirus (HPV) vaccine remains low in many countries, although the bivalent and quadrivalent HPV vaccines given as a threeâ€dose schedule are effective in the prevention of precancerous lesions of the cervix in women. Simpler immunisation schedules, such as those with fewer doses, might reduce barriers to vaccination, as may programmes that include mal…	11	John Wiley & Sons, Ltd	1465-1858	Adolescent; Adult; Child; Doseâ€Response Relationship, Immunologic; Female; Humans; Male; Papillomavirus Infections [*prevention & control]; Papillomavirus Vaccines [*administration & dosage]; Randomized Controlled Trials as Topic; Uterine Cervical Neoplasms [prevention & control, virology]; Young Adult	10.1002/14651858.CD013479	http://dx.doi.org/10.1002/14651858.CD013479	Gynaecological, Neuro-oncology and Orphan Cancer
CD009810.PUB2	Lieder, A; Khan, MK; Lippert, BM	Photodynamic therapy for recurrent respiratory papillomatosis	Cochrane Database of Systematic Reviews	2014	Abstract - Background Recurrent respiratory papillomatosis (RRP) is a benign condition of the mucosa of the upper aerodigestive tract. It is characterised by recurrent papillomatous lesions and is associated with human papillomavirus (HPV). Frequent recurrence and rapid papilloma growth are common and in part responsible for the onset of potentially lifeâ€threatening symptoms. Most patients affl…	6	John Wiley & Sons, Ltd	1465-1858	Adult; Humans; Mesoporphyrins [*therapeutic use]; Papillomavirus Infections [*drug therapy]; Photochemotherapy [adverse effects, *methods]; Photosensitizing Agents [*therapeutic use]; Randomized Controlled Trials as Topic; Recurrence; Respiratory Tract Infections [*drug therapy]	10.1002/14651858.CD009810.pub2	http://dx.doi.org/10.1002/14651858.CD009810.pub2	ENT
	Moodley J, Constant D, Mwaka AD, Scott SE, Walter FM	Mapping awareness of breast and cervical cancer risk factors, symptomsand lay beliefs in Uganda and South Africa	Cochrane Database of Systematic Reviews	2020	Background: Breast and cervical cancer are leading causes of cancer burden in Sub-Saharan Africa (SSA). We measured breast and cervical cancer symptom and risk factor awareness and lay beliefs in Uganda and South Africa (SA). Methods: Between August and December 2018 we conducted a cross-sectional survey of women ≥18 years in one urban and one rural site per country. Households were selected usin…	12				10.1371/journal.pone.0240788	https://doi.org/10.1371/ journal.pone.0240788	PloS one

## Sheet: Google scholar
S/N	PMID	Title	Authors	Citation	First Author	Journal/Book	Publication Year	Create Date	PMCID	NIHMS ID	DOI
1		Risk factors and distribution of oncogenic strains of human papilloma virus in women presenting for cervical cancer screening in Port Harcourt, Nigeria	Nyengidiki Tamunomie Kennedy1,&, Durugbo Ikechukwu1, Bassey Goddy1		Nyengidiki Tamunomie Kennedy	Pan African Medical Journal	2015	2015-03-11			doi:10.11604/pamj.2016.23.85.8510
2		Knowledge of Cervical Cancer and Attitude to Cervical Cancer Screening among Women in Somolu Local Government Area, Lagos, Nigeria	Amu EO1, Ndugba SC2, Olatona FA2		Amu E O	Journal of Community Medicine and Primary Health Care	2019
3		Cervical cancer screening uptake in Sub-Saharan Africa: a systematic review and meta-analysis	N.B. Yimer a, *, M.A. Mohammed b, K. Solomon c, M. Tadese b, S. Grutzmacher d,		N.B. Yimer a	Public health Elseveir	2021
4		Awareness of cervical cancer and willingness to be vaccinated against human papillomavirus in Mozambican adolescent girls	Azucena Bardajía,b,c,⁎, Carolina Minduc, Orvalho J. Augustoc, Aina Casellasa, Olga Cambacoc, Egas Simbined, Graça Matsinhee, Eusébio Macetec, Clara Menéndeza,b,c, Esperança Sevenec,f, Khátia Munguambec,		Azucena Bardajía	Papillomavirus Research Elseveir	2018
5		Knowledge, perception and predictors of uptake of cervical screening among rural Nigerian women	Abiodun Olumide A.1*, Fatungase Olatunbosun K.2 and Olu-Abiodun Oluwatosin O.		Abiodun Olumide A	Journal of Public Health and Epidemiology	2014				DOI: 10.5897/JPHE2013.0576
6		Cervical Cancer: Community Perception and Preventive Practices in an Urban Neighborhood of Lagos (Nigeria)	K. O. Wright, O. Aiyedehin,M. R. Akinyinka, and O. Ilozumba		K. O. Wright	Hindawi Publishing Corporation	2014				http://dx.doi.org/10.1155/2014/950534
7		Cervical Cancer Screening: Assessment of Perception and Utilization of Services among Health Workers in Low Resource Setting	C. C. Ifemelumma,1 C. C. Anikwe ,1 B. C. Okorochukwu,2 F. A. Onu,1 J. A. Obuna,1 B. N. Ejikeme,1 andO. P. Ezeonu1		C. C. Ifemelumma	Hindawi International Journal of Reproductive Medicine	2019				https://doi.org/10.1155/2019/6505482
8		Female healthcare providers’ knowledge, attitude, and practice towards cervical cancer screening and associated factors in	Eden Abebaw1, Mulugeta Tesfa2, Wubishet Gezimu3 ,		Eden Abebaw	SAGE Open Medicine	2022				DOI: 10.1177/20503121221095931
9		Patterns and Correlates of Condom Use among Unmarried Male Youths in Nigeria: NDHS 2008	Stephen A Adebowale*1, Bukola V Ajiboye1, Oyedunni Arulogun		Stephen A Adebowale	Afr J Reprod Health	2013
10		Knowledge of Human Papilloma Virus Self-sampling and Cervical Cancers Screening Uptake among Gynaecology Clinic Attendees in a Tertiary Hospital in Nigeria	Oyedero L.C.1,2, *Ndikom C.M.2,3, Ojo I.O.2		Oyedero L.C	Afr. J. Biomed. Res	2023				DOI: 10.4314/ajbr.v26i2.8
11		Effect of Health Education on the Knowledge of Cervical Cancer, Human Papillomavirus and Self- Sampling among Women in A Low-Resource Setting	Omowhara Believe, Maduka Omosivie, Ameh Soter, and Banjo Adekunbiola		Omowhara Believe	European Journal of Medical and Health Sciences	2022				DOI: 10.24018/ejmed.2022.4.3.1316
12		Cervical cancer screening and HPV vaccine acceptability among rural and urban women in Kilimanjaro Region, Tanzania	Melissa S Cunningham,1 Emily Skrastins,1 Ryan Fitzpatrick,2 Priya Jindal,2 Olola Oneko,3 Karen Yeates,1,2 Christopher M Booth,4 Jennifer Carpenter,1,2 Kristan J Aronson1,4		Melissa S Cunningham	BMJ Open	2015				doi:10.1136/bmjopen-2014-5828
13		“Cervical cancer screening: awareness is not enough”. Understanding barriers to screening among women in West Cameroon—a qualitative study using focus groups.	Alida Manoëla Datchoua Moukam1, Muriel Samartha Embolo Owono2, Bruno Kenfack1, Pierre Vassilakos3,4, Patrick Petignat3, Jessica Sormani3,5 and Nicole C. Schmidt3,6		Alida Manoëla Datchoua Moukam	Reprod Health	2021				https://doi.org/10.1186/s12978-021-01186-9
14		Human papillomavirus testing using nucleic acid testing platforms to screen women for cervical cancer: implementation studies from five sub-Saharan African countries	Jessica Joseph ,1 Owen Demke,2 Lola Ameyan,3 Joseph Bitilinyu-Bango, Blandine Bourgoin,5 Mamadou Diop,6 Babacar Guèye,7 Jibrin Kama,8 Marvin Lubega,9 Owens Wiwa,16 Karen Hariharan,17 Trevor Peter,2 Shaukat Khan2 Andrew Musoke,12 Susan Nabadda,13 Twambilire Phiri,14 Timothy Tchereni,15Bernard Madzima,10 Tatenda Maparo,11 Tasimba Mhizha,11		Jessica Joseph	BMJ Open	2023				doi:10.1136/bmjopen-2022-065074
15		Impact of health education intervention on knowledge and perception of cervical cancer and screening for women in Ghana	Nancy Innocentia Ebu1* , Salome Amissah-Essel2, Christiana Asiedu1, Selorm Akaba4 and Kingsley Asare Pereko3		Nancy Innocentia Ebu	BMC Public Health	2019				https://doi.org/10.1186/s12889-019-7867-x
16		Women diagnosed with HIV and unknown HIV status perceived susceptibility to cervical cancer and perceived benefits of cervical cancer screening in Ghana: a cross‑sectional study	Nancy Innocentia Ebu Enyan1*, Selorm Akaba2 and Sarah Ama Amoo3		Nancy Innocentia Ebu Enyan	BMC Women’s Health	2021				https://doi.org/10.1186/s12905-021-01509-9
17		Effectiveness of couple education and counseling on knowledge, attitude and uptake of cervical cancer screening service among women of child bearing age in Southern Ethiopia: A cluster randomized trial protocol Southern	Samuel Yohannes AyantoID 1*, Tefera Belachew2, Muluemebet Abera Wordofa		Samuel Yohannes Ayanto	Plos One	2022				https://doi.org/10.1371/journal.pone.0270663
18		Factors influencing cervical cancer screening in a Kenyan Health Facility: a mixed qualitative and quantitative study	E. Njuguna1*, S. Ilovi2, P. Muiruri1, K. Mutai3, J. Kinuthia4, P. Njoroge5		E. Njuguna	International Journal of Reproduction Contraception Obstetrics and Gynecology	2017				DOI: 10.18203/2320-1770.ijrcog20171381
19		Biopsychosocial risk factors and knowledge of cervical cancer among young women: A case study from Kenya to inform HPV prevention in Sub-Saharan Africa	Ngune I, Kalembo F, Loessl B, Kivuti-Bitok LW		Ngune I	PLoS ONE	2020				https://doi.org/10.1371/journal.pone.0237745
20		Prevalence of Human Papillomavirus Genotypes among African Women with Normal Cervical Cytology and Neoplasia: A Systematic Review and Meta-Analysis	Ogembo RK, Gona PN, Seymour AJ, Park		Ogembo RK	PLoS ONE	2015				doi:10.1371/journal.pone.0122488
21		Uptake of Cervical Cancer Screening and Associated Factors among Women in Rural Uganda: A Cross Sectional Study. Screening and Associated Factors among Women in Rural Uganda: A Cross Sectional Study.	Ndejjo R, Mukama T, Musabyimana A, Musoke D		Ndejjo R	PLoS ONE	2016				doi:10.1371/journal.pone.0149696
22		Acceptability of Self-Sampling for Cervical Cancer Screening Among Women Living With HIV and HIV-Negative Women in Limbé, Cameroon.	Pierz AJ, Ajeh R, Fuhngwa N, Nasah J, Dzudie A, Nkeng R, Anastos KM, Castle PE and Adedimeji A		Pierz AJ	Front. Reprod. Health	2021				doi: 10.3389/frph.2020.561202
23		Cervical Cancer Screening via Self-Sampling for High-Risk Human Papilloma Virus: A Community- Based Pilot Study in Lagos, Nigeria	Yusuf A. Oshodi1*, Kayode A. Adefemi2, Ayokunle M. Olumodeji2, Oluwarotimi I. Akinola1, Ephraim Ohazurike3, Taiwo O. Kuye1, Adedoyin A. Ogunyemi2 and Adekunbiola A. Banjo4		Yusuf A. Oshodi	Journal of Advances in Medicine and Medical Research	2021				DOI: 10.9734/JAMMR/2021/v33i1530994
24		Knowledge of Human Papillomavirus and Cervical Cancer amongWomen Attending Gynecology Clinics in Pretoria, South Africa	Tiiti, T.A.; Bogers, J.; Lebelo, R.L.		Tiiti, T.A	Int. J. Environ. Res. Public Health	2022				https://doi.org/10.3390/ijerph19074210
25		The next Sub Saharan African epidemic? A case study of the determinants of cervical cancer knowledge and screening in Kenya	Kangmennaang, J., Onyango, E.O., Luginaah, I., Elliott, S.J.		Kangmennaang, J.	Social Science & Medicine	2018				doi: 10.1016/j.socscimed.2017.12.013
26		Beliefs and perceptions regarding cervical cancer and screening associated with Pap smear uptake in Johannesburg: A cross-sectional study.	Chisale Mabotja M, Levin J, KawongaM		Chisale Mabotja M	PLoS ONE	2021				https://doi.org/10.1371/journal.pone.0246574
27		Effectiveness of couple education and counseling on knowledge, attitude and uptake of cervical cancer screening service among women of child bearing age in Southern Ethiopia: A cluster randomized trial protocol	Samuel Yohannes Ayanto*, Tefera Belachew2, Muluemebet Abera Wordofa1		Samuel Yohannes Ayanto*,	PLoS ONE	2022				https://doi.org/10.1371/journal.pone.0270663
28		Utilisation of cervical cancer screening among women living with HIV at Kenya’s national referral hospital	Kangethe JM, Monroe-Wise A, Muiruri PN, et al.		Kangethe JM	S Afr J HIV Med	2022				https:// doi.org/10.4102/sajhivmed.v23i1.1353
29		Knowledge, attitudes and barriers of cervical cancer screening among women in Chegutu rural district of Zimbabwe	Elimon Nyamambi, Conrad Murendo, Ncheneso Sibanda & Sibonginkosi Mazinyane		Elimon Nyamamb	Cogent Social Sciences	2020				DOI: 10.1080/23311886.2020.1766784
30		Performance of Xpert HPV on Self-collected Vaginal Samples for Cervical Cancer Screening Among Women in South Africa	Rakiya Saidu, Louise Kuhn, Ana Tergas, Rosalind Boa, Jennifer Moodley, Cecilia Svanholm-Barrie, David Persing, Scott Campbell, Wei-Yann Tsai, Thomas C. Wright, and Lynette Denny		Rakiya Saidu	Journal of Lower Genital Tract Disease	2021				DOI: 10.1097/LGT.0000000000000575
31		Barriers to utilisation of cervical cancer screening in Sub Sahara Africa: a systematic review	LIM J.N.W. & OJO A.A. Ruskin University, Cambridge Campus, & A.A. OJO, MD, MPH, LOCUM DOCTOR, National Health Service, UK		LIM J.N.W. & OJO A.A.	European Journal of Cancer Care	2016				https://doi.org/10.1186/s12889-018-6333-5
32		Women’s knowledge, attitudes and practices (KAP) relating to breast and cervical cancers in rural Zimbabwe: a cross sectional study in Mudzi District, Mashonaland East Province	Lovemore Makurirofa , Priscilla Mangwiro1,2, Victoria James1,3, Amos Milanzi1,3, Junior Mavu1,4, Michael Nyamuranga1,5 and Sydney Kamtauni1,6		Lovemore Makurirofa	BMC Public Health	2019				DOI: 10.1089/biores.2019.0007
33		Knowledge of Cervical Cancer and Acceptability of Prevention Strategies Among Human Papillomavirus-Vaccinated and Human Papillomavirus-Unvaccinated Adolescent Women in Eldoret, Kenya	Anisa Mburu,1 Peter Itsura,2 Hillary Mabeya,2 Alice Kaaria,3 and Darron R. Brown4,*		Anisa Mburu	BioResearch Open Access	2019
34		Knowledge and attitude towards cervical cancer screening and associated factors among female Hawassa university college of medicine and health sciences students	Shimeles Tsegaye,1 Daniel Mengistu,2 Teklemariam Gultie3		Shimeles Tsegaye	MOJ Public Health	2018				DOI: 10.15406/mojph.2018.07.00221
35		The Need for Societal Investment to Improve Cervical Cancer Outcomes in Nigeria: A commentary	Jonah Musa		Jonah Musa	Afr J Reprod Health	2017				DOI: 10.29063/ajrh2017/v21i4.2
36		Barriers and Facilitators to Cervical Cancer Screening, Diagnosis, Follow-Up Care and Treatment: Perspectives of Human Immunodeficiency Virus-PositiveWomen and Health Care Practitioners in Tanzania	LORI BRAND BATEMAN,a SHAUNDRA BLAKEMORE,b ALAYA KONERU,c THEREZA MTESIGWA,d RENICHA MCCREE,b NEDRA F. LISOVICZ,a ERIC A. ARIS,d SAFINA YUMA,e JULIUS D. MWAISELAGE,f PAULINE E. JOLLY c		LORI BRAND BATEMAN,	The Oncologist	2019				http://dx.doi.org/10.1634/theoncologist.2017-0444
37		Changing knowledge, attitudes, and behaviors regarding cervical cancer screening: The effects of an educational intervention in rural Kenya	Joelle I. Rosser1, Betty Njoroge2, and Megan J. Huchko31Department		Joelle I. Rosser	PMC	2015				doi:10.1016/j.pec.2015.03.017.
38		Knowledge about cervical cancer screening and perception of risk among women attending outpatient clinics in rural Kenya	Joelle I. Rossera,*, Betty Njorogeb, and Megan J. Huchkoca		Joelle I. Rossera	Int J Gynaecol Obstet.	2015				doi:10.1016/j.ijgo.2014.09.006.
39		Cervical cancer screening in rural Ethiopia: a cross- sectional knowledge, attitude and practice study	Friederike Ruddies1, Muluken Gizaw1,2, Brhanu Teka3, Sarah Thies4, Andreas Wienke1, Andreas M. Kaufmann4, Tamrat Abebe3, Adamu Addissie1,2 and Eva Johanna Kantelhardt1		Friederike Ruddies	BMC Cancer	2020				https://doi.org/10.1186/s12885-020-07060-4
40		Women’s knowledge and attitudes related to cervical cancer and cervical cancer screening in Isiolo and Tharaka Nithi counties, Kenya: a cross-sectional study	Murithi Gatumo1*, Susan Gacheri1, Abdul-Rauf Sayed2 and Andrew Scheibe2		Murithi Gatumo	BMC Cancer	2018				https://doi.org/10.1186/s12885-018-4642-9
41		Knowledge, attitudes and practices of cervical cancer prevention among Zambian women and men	Anayawa Nyambe1* , Jarl K. Kampen2, Stridutt K. Baboo3 and Guido Van Hal4		Anayawa Nyambe	BMC Public Health	2019				https://doi.org/10.1186/s12889-019-6874-2
42		Awareness and knowledge regarding of cervical cancer, Pap smear screening and human papillomavirus infection in Gabonese women	Samira Zoa Assoumou1,2, Barthelemy Mabika Mabika3, Angelique Ndjoyi Mbiguino4, Mustapha Mouallif1,5, Abdelkim Khattabi2 and My Mustapha Ennaji1		Samira Zoa Assoumou	BMC Women's Health	2015				DOI 10.1186/s12905-015-0193-2
43		Self-collected vaginal sampling for the detection of genital human papillomavirus (HPV) using careHPV among Ghanaian women	Dorcas Obiri-Yeboah1* , Yaw Adu-Sarkodie2, Florencia Djigma3, Anna Hayfron-Benjamin4, Latif Abdul1, Jacques Simpore3 and Philippe Mayaud5		Dorcas Obiri-Yeboah	BMC Women's Health	2017				DOI 10.1186/s12905-017-0448-1
44		Predictors of cervical cancer screening intention of HIV-positive women in the central region of Ghana	Nancy Innocentia Ebu1* and Joseph Kwesi Ogah2		Nancy Innocentia Ebu and Joseph Kwesi Ogah	BMC Women's Health	2018				https://doi.org/10.1186/s12905-018-0534-z
45		Perspectives of women participating in a cervical cancer screening campaign with community-based HPV self-sampling in rural western Kenya: a qualitative study	Sandra Y. Oketch1* , Zachary Kwena1, Yujung Choi2, Konyin Adewumi2, Michelle Moghadassi3, Elizabeth A. Bukusi1,4,5,6 and Megan J. Huchko2,7		Sandra Y. Oketch	BMC Women's Health	2019				https://doi.org/10.1186/s12905-019-0778-2
46		Cervical cancer knowledge, attitudes, beliefs and practices of women aged at least 25 years in Harare, Zimbabwe	O. Tapera1* , G. Dreyer2, W. Kadzatsa3, A. M. Nyakabau3, B. Stray-Pedersen4 and Hendricks SJH5,6		O. Tapera	BMC Women's Health	2019				tps://doi.org/10.1186/s12905-019-0790-6
47		“The best thing is that you are doing it for yourself” – perspectives on acceptability and feasibility of HPV self-sampling among cervical cancer screening clients in Tanzania: a qualitative pilot study	Aleksandra Bakiewicz1, Vibeke Rasch1,2, Julius Mwaiselage3 and Ditte S. Linde1,2,4		Aleksandra Bakiewicz	BMC Women's Health	2020				https://doi.org/10.1186/s12905-020-00917-7
48		Human Papilloma Virus self‑sampling performance in low‑ and middle‑income countries	Ashwini Kamath Mulki1,2* and Mellissa Withers2		Ashwini Kamath Mulki1,2* and Mellissa Withers2	BMC Women's Health	2021				https://doi.org/10.1186/s12905-020-01158-4
49		Perceptions and attitude of women of Luderitz, Namibia on Pap smear and cervical cancer prevention	Lucia Hausiku1, Koffi Kouame2 and Yapo Guillaume Aboua1		Lucia Hausiku	BMC Women's Health	2022				ttps://doi.org/10.1186/s12905-022-01698-x
50		Impact of university students’ awareness and attitudes on vaccination practices for human papillomavirus, and perception on self‑sampling for cervical cancer screening	Mathumalar Loganathan Fahrni1* , Muhamad Zabidi Azni2, Nurhani Syafiqah Mohd Rusdi1, Chee‑Yan Choo1 , Khairil Anuar Md Isa3 and Zaheer‑Ud‑Din Babar4		Mathumalar Loganathan Fahrni	BMC Women's Health	2022				https://doi.org/10.1186/s40545-022-00471-7
51		Patient Preferences and Willingness to Pay for Cervical Cancer Prevention in Zambia: Protocol for a Multi-Cohort Discrete Choice Experiment	Sujha Subramanian; Yevgeniya Kaganova; Yuying Zhang; Sonja Hoover; Namakau Nyambe, MS; Leeya Pinder; Carla Chibwesha, Sharon Kapambwe, Groesbeck Parham		Sujha Subramanian	JMIR Res Protoc	2018				http://www.researchprotocols.org/2018/7/e10429/
52		Brief Report: Knowledge, attitudes, practices and perceived risk of cervical cancer among Kenyan women	Staci L. Sudenga, Anne F. Rositch, Walter A. Otieno, and Jennifer S. Smith		Staci L. Sudenga	Int J Gynecol Cancer.	2013				doi:10.1097/IGC.0b013e31828e425c.
53		Knowledge, perceptions and practice of cervical cancer prevention among female public secondary school teachers in Mushin local government area of Lagos State, Nigeria	Mariam Adeola Toye, Kehinde Sharafadeen Okunade,&, Alero Ann Roberts, Omolola Salako, Ezekiel Sofela Oridota, Adebayo Temitayo Onajole		Mariam Adeola Toye	Pan African Medical Journal	2017				doi:10.11604/pamj.2017.28.221.13980

## Sheet: PUBMED
S/N	PMID	Title	Authors	Citation	First Author	Journal/Book	Publication Year	Create Date	PMCID	NIHMS ID	DOI
1	34467792	Perceptions of Cervical Cancer Screening in Rural Guatemala	Bassette E, Mabachi N, Kennedy M, Mendez-Puac F.	Hisp Health Care Int. 2022 Jun;20(2):156-163. doi: 10.1177/15404153211024114. Epub 2021 Sep 1.	Bassette E	Hisp Health Care Int	2022	2021-09-01			10.1177/15404153211024114
2	32774656	Cervical cancer screening behaviours and challenges: a sub-Saharan Africa perspective	Anaman-Torgbor J, Angmorterh SK, Dordunoo D, Ofori EK.	Pan Afr Med J. 2020 Jun 16;36:97. doi: 10.11604/pamj.2020.36.97.19071. eCollection 2020.	Anaman-Torgbor J	Pan Afr Med J	2020	2020-08-11	PMC7392861		10.11604/pamj.2020.36.97.19071
3	32552740	Cervical cancer screening in rural Ethiopia: a cross- sectional knowledge, attitude and practice study	Ruddies F, Gizaw M, Teka B, Thies S, Wienke A, Kaufmann AM, Abebe T, Addissie A, Kantelhardt EJ.	BMC Cancer. 2020 Jun 17;20(1):563. doi: 10.1186/s12885-020-07060-4.	Ruddies F	BMC Cancer	2020	2020-06-20	PMC7298871		10.1186/s12885-020-07060-4
4	36101759	Ghanaian women's perception on cervical cancer threat, severity, and the screening benefits: A qualitative study at Shai Osudoku District, Ghana	Osei EA, Ani-Amponsah M.	Public Health Pract (Oxf). 2022 May 16;3:100274. doi: 10.1016/j.puhip.2022.100274. eCollection 2022 Jun.	Osei EA	Public Health Pract (Oxf)	2022	2022-09-14	PMC9461327		10.1016/j.puhip.2022.100274
5	28477269	Awareness, Knowledge and Attitudes Towards Cervical Cancer Amongst HIV-Positive Women Receiving Care in a Tertiary Hospital in Nigeria	Adibe MO, Aluh DO.	J Cancer Educ. 2018 Dec;33(6):1189-1194. doi: 10.1007/s13187-017-1229-0.	Adibe MO	J Cancer Educ	2018	2017-05-07			10.1007/s13187-017-1229-0
6	35600715	Female healthcare providers' knowledge, attitude, and practice towards cervical cancer screening and associated factors in public hospitals of Northwest Ethiopia	Abebaw E, Tesfa M, Gezimu W, Bekele F, Duguma A.	SAGE Open Med. 2022 May 12;10:20503121221095931. doi: 10.1177/20503121221095931. eCollection 2022.	Abebaw E	SAGE Open Med	2022	2022-05-23	PMC9118899		10.1177/20503121221095931
7	34243778	"Cervical cancer screening: awareness is not enough". Understanding barriers to screening among women in West Cameroon-a qualitative study using focus groups	Datchoua Moukam AM, Embolo Owono MS, Kenfack B, Vassilakos P, Petignat P, Sormani J, Schmidt NC.	Reprod Health. 2021 Jul 9;18(1):147. doi: 10.1186/s12978-021-01186-9.	Datchoua Moukam AM	Reprod Health	2021	2021-07-10	PMC8268254		10.1186/s12978-021-01186-9
8	25467908	Knowledge about cervical cancer screening and perception of risk among women attending outpatient clinics in rural Kenya	Rosser JI, Njoroge B, Huchko MJ.	Int J Gynaecol Obstet. 2015 Mar;128(3):211-5. doi: 10.1016/j.ijgo.2014.09.006. Epub 2014 Oct 24.	Rosser JI	Int J Gynaecol Obstet	2015	2014-12-04	PMC4329271	NIHMS638450	10.1016/j.ijgo.2014.09.006
9	25858634	Human Papillomavirus Self-Sampling in Cameroon: Women’s Uncertainties Over the Reliability of the Method Are Barriers to Acceptance	Amandine Berner,Selim Ben Hassel, Pierre-Marie Tebeu, Sarah Untiet, Gise`le Kengne-Fosso, Isabelle Navarria, Michel Boulvain, Pierre Vassilakos, and Patrick Petignat			American Society for Colposcopy and Cervical Pathology Journal ofLower Genital Tract Disease	2013	2013-04-11
10	35862407	Effectiveness of couple education and counseling on knowledge, attitude and uptake of cervical cancer screening service among women of child bearing age in Southern Ethiopia: A cluster randomized trial protocol	Ayanto SY, Belachew T, Wordofa MA.	PLoS One. 2022 Jul 21;17(7):e0270663. doi: 10.1371/journal.pone.0270663. eCollection 2022.	Ayanto SY	PLoS One	2022	2022-07-21	PMC9302843		10.1371/journal.pone.0270663
11	23694983	Knowledge, attitudes, practices, and perceived risk of cervical cancer among Kenyan women: brief report	Sudenga SL, Rositch AF, Otieno WA, Smith JS.	Int J Gynecol Cancer. 2013 Jun;23(5):895-9. doi: 10.1097/IGC.0b013e31828e425c.	Sudenga SL	Int J Gynecol Cancer	2013	2013-05-23	PMC3662490	NIHMS459736	10.1097/IGC.0b013e31828e425c
12	30045833	Patient Preferences and Willingness to Pay for Cervical Cancer Prevention in Zambia: Protocol for a Multi-Cohort Discrete Choice Experiment	Subramanian S, Kaganova Y, Zhang Y, Hoover S, Nyambe N, Pinder L, Chibwesha C, Kapambwe S, Parham G.	JMIR Res Protoc. 2018 Jul 25;7(7):e10429. doi: 10.2196/10429.	Subramanian S	JMIR Res Protoc	2018	2018-07-27	PMC6083044		10.2196/10429
13	34657607	Women diagnosed with HIV and unknown HIV status perceived susceptibility to cervical cancer and perceived benefits of cervical cancer screening in Ghana: a cross-sectional study	Enyan NIE, Akaba S, Amoo SA.	BMC Womens Health. 2021 Oct 17;21(1):367. doi: 10.1186/s12905-021-01509-9.	Enyan NIE	BMC Womens Health	2021	2021-10-18	PMC8522230		10.1186/s12905-021-01509-9
14	31315879	Acceptability and implementation challenges of smartphone-based training of community health nurses for visual inspection with acetic acid in Ghana: mHealth and cervical cancer screening	Asgary R, Cole H, Adongo P, Nwameme A, Maya E, Adu-Amankwah A, Barnett H, Adanu R.	BMJ Open. 2019 Jul 16;9(7):e030528. doi: 10.1136/bmjopen-2019-030528.	Asgary R	BMJ Open	2019	2019-07-19	PMC6661590		10.1136/bmjopen-2019-030528
15	29629007	Knowledge, perceptions and practice of cervical cancer prevention among female public secondary school teachers in Mushin local government area of Lagos State, Nigeria	Toye MA, Okunade KS, Roberts AA, Salako O, Oridota ES, Onajole AT.	Pan Afr Med J. 2017 Nov 10;28:221. doi: 10.11604/pamj.2017.28.221.13980. eCollection 2017.	Toye MA	Pan Afr Med J	2017	2018-04-10	PMC5881560		10.11604/pamj.2017.28.221.13980
16	30678659	Women's knowledge, attitudes and practices (KAP) relating to breast and cervical cancers in rural Zimbabwe: a cross sectional study in Mudzi District, Mashonaland East Province	Makurirofa L, Mangwiro P, James V, Milanzi A, Mavu J, Nyamuranga M, Kamtauni S.	BMC Public Health. 2019 Jan 24;19(1):109. doi: 10.1186/s12889-018-6333-5.	Makurirofa L	BMC Public Health	2019	2019-01-26	PMC6345058		10.1186/s12889-018-6333-5
17	29624947	The Need for Societal Investment to Improve Cervical Cancer Outcomes in Nigeria: A commentary	Musa J.	Afr J Reprod Health. 2017 Dec;21(4):17-23. doi: 10.29063/ajrh2017/v21i4.2.	Musa J	Afr J Reprod Health	2017	2018-04-07	PMC7039416	NIHMS1559646	10.29063/ajrh2017/v21i4.2
18	37370091	Uptake and barriers to cervical cancer screening among human immunodeficiency virus-positive women in Sub Saharan Africa: a systematic review and meta-analysis	Mengesha MB, Chekole TT, Hidru HD.	BMC Womens Health. 2023 Jun 27;23(1):338. doi: 10.1186/s12905-023-02479-w.	Mengesha MB	BMC Womens Health	2023	2023-06-27	PMC10294344		10.1186/s12905-023-02479-w

## Sheet: Manual
S/N	PMID	Title	Authors	Citation	First Author	Journal/Book	Publication Year	Create Date	PMCID	NIHMS ID	DOI
1	35010314	Exploring Factors Associated with Patients Who Prefer Clinician-Sampling to HPV Self-Sampling: A Study Conducted in a Low-Resource Setting	Sormani J, Kenfack B, Wisniak A, Moukam Datchoua A, Lemoupa Makajio S, Schmidt NC, Vassilakos P, Petignat P.	Int J Environ Res Public Health. 2021 Dec 22;19(1):54. doi: 10.3390/ijerph19010054.		Int J Environ Res Public Health	2021	2022-01-11	PMC8744711		10.3390/ijerph19010054
2	25396015	Human papillomavirus (HPV) testing on self-collected specimens: perceptions among HIV positive women attending rural and urban clinics in South Africa	Mahomed K, Evans D, Sauls C, Richter K, Smith J, Firnhaber C.	Pan Afr Med J. 2014 Mar 11;17:189. doi: 10.11604/pamj.2014.17.189.3454. eCollection 2014.	Mahomed K	Pan Afr Med J	2014	2014-11-15	PMC4228994		10.11604/pamj.2014.17.189.3454
3	35246111	Knowledge, attitude and practice of female university students regarding human papillomavirus and self-sampling in KwaZulu-Natal, South Africa: a cross-sectional survey	Eche MT, Vermaak K.	BMC Womens Health. 2022 Mar 4;22(1):58. doi: 10.1186/s12905-022-01634-z.	Eche MT	BMC Womens Health	2022	2022-03-05	PMC8895517		10.1186/s12905-022-01634-z
4	30994102	Feasibility, Acceptability, and Accuracy of Vaginal Self-Sampling for Screening Human Papillomavirus Types in Women from Rural Areas in Senegal	Fall NS, Tamalet C, Diagne N, Fenollar F, Raoult D, Sokhna C, Lagier JC.	Am J Trop Med Hyg. 2019 Jun;100(6):1552-1555. doi: 10.4269/ajtmh.19-0045.	Fall NS	Am J Trop Med Hyg	2019	2019-04-18	PMC6553900		10.4269/ajtmh.19-0045
5	31489627	HPV self-sampling acceptability and preferences among women living with HIV in Botswana	Kohler RE, Elliott T, Monare B, Moshashane N, Ramontshonyana K, Chatterjee P, Ramogola-Masire D, Morroni C.	Int J Gynaecol Obstet. 2019 Dec;147(3):332-338. doi: 10.1002/ijgo.12963. Epub 2019 Oct 2.	Kohler RE	Int J Gynaecol Obstet	2019	2019-09-07	PMC6944206	NIHMS1049419	10.1002/ijgo.12963

## Sheet: All 
S/N	Database	Title	Authors	Citation	First Author	Journal/Book	Publication Year	Create Date	PMCID	NIHMS ID	DOI
1	AJOL	Multi-sectoral Approach for Health: An Agenda for Health Systems Strengthening Towards Achieving Universal Health Coverage.	Mary Mayige1, Jonathan Mshana1, Paul Kazyoba1, Calvin Sindato2, Prince Mutalemwa1, Akili Kalinga1, Elizabeth Shayo1, Frank Hassan3, Vito Baraka4, Doris Mbata1, Emmanuel Makundi1, Zaina Mchome5, Mtumwa Bakari1, Stella Kilima1, Eric Mutemi1, Wilfred Mgaya1, Gracia Sanga1, Ndekya Oriyo 1and Yunus Mgaya1		Mary Mayige1	Tanzania Journal of Health Research	2022	2022-05-17
2	AJOL	Child marriage and maternal health risks among young mothers in Gombi, Adamawa State, Nigeria: implications for mortality, entitlements and freedoms.	Olaide Adedokun1, Oluwagbemiga Adeyemi2, Cholli Dauda1		Olaide Adedokun	Afri Health Sci	2016				http://dx.doi.org/10.4314/ahs.v16i4.15
3	AJOL	Awareness and uptake of human papilloma virus vaccines among female secondary school students in Benin City, Nigeria	Michael Ezeanochie, Peter Olasimbo		Michael Ezeanochie	Afri Health Sci.	2020				https://dx.doi.org/10.4314/ahs.v20i1.8
4	AJOL	Patterns and Correlates of Condom Use among Unmarried Male Youths in Nigeria: NDHS 2008	Stephen A Adebowale*1, Bukola V Ajiboye1, Oyedunni Arulogun2		Stephen A Adebowale	Afr J Reprod Health	2013
5	AJOL	Cervical Cancer and Human Papilloma Virus Knowledge and Acceptance of Vaccination among Medical Students in Southwest Nigeria	1Funmilayo F. Adejuyigbe, 1,2*Balogun R. Balogun, 1Adekemi O. Sekoni and 2Adebukola A.		Adejuyigbe	Afr J Reprod Health	2015
6	AJOL	Knowledge of Human Papillomavirus and Uptake of its Vaccine among Female Undergraduate Students of Ambrose Alli University, Ekpoma, Nigeria	Isara AR, Osayi N		Isara AR	Journal of Community Medicine and Primary Health Care.	2021	2021-03-01			https://dx.doi.org/10.4314/jcmphc.v33i1.6
7	AJOL	Cytological screening and Seroincidence of IgM with possible risk factors associated with naturally selected high risk group for Oncogenic Human Papilloma Virus Infection in Daura, Katsina State	Hayatudeen M.R, 1Abdulkadir B. Mukhtar A. and Aminu M.		Hayatudeen	Dutse Journal of Pure and Applied Sciences (DUJOPAS),	2021				https://dx.doi.org/10.4314/dujopas.v7i3b.8
8	AJOL	Cervical-Vaginal Dysbiosis: Clinical Query of Infections in Selected Private Medical Laboratories in Abakaliki Ebonyi State Nigeria	Okorie 1, 2*, Onyekachi Ewa Ibe 2, Iyke-Ogbo Pauline 2, 3 Simon Uzor 2, Victor Udoh Usanga 2, Kingsley Omogo 2, Ugomma Ude Agwu 2, Idakari Chinedu Nweke 4, Ibe Uzochukwu Chimdindu 5		Okorie	Sokoto Journal of Medical Laboratory Science	2023				https://dx.doi.org/10.4314/sokjmls.v8i3.2
9	AJOL	Factors Influencing Participation of Adults in Voluntary Medical	Sadock Peter Mathiasa,b,c, Amos Kahwab, Godfather Kimarob, Esther Ngadayab, Hellen Nchagwab, Frank Ericb, Sayoki Mfinangab, Thereza Mwombekib, Gibson Kagarukib,		Mathiasa	East African Health Research Journal	2023				https://doi.org/10.24248/eahrj.v7i1715
10	AJOL	Determinants of cervical cancer screening uptake among female staff in a multicampus university in South-Western Nigeria	*Farinloye, E.O.1, Abiodun, O.M.1, Omisore, B.2, Olowookere, S.A.2, Fafowora, R.O.1, Omobuwa, O.1, Adeyemo, M.O.A.1, Tajudeen, W.A.1		Farinloye	Research Journal of Health Sciences	2023				http://dx.doi.org/10.4314/rejhs.v10i4.13
11	AJOL	Knowledge of Cervical Cancer among Women of Reproductive Age in Ibadan North LGA, Oyo State, Nigeria	1Oruikor GJ, 2Durotoye MP, 3Jeremiah AG		Oruikor	The Nigerian Health Journal;				2992-345X
12	AJOL	Risk Factors Associated with Invasive Cervical Carcinoma among Women Attending Jimma University Specialized Hospital, Southwest Ethiopia: A Case Control Study	Mesele Bezabih1, Fasil Tessema2, Hailemariam Sengi3, Amare Deribew4		Mesele Bezabih1	Ethiopia Journal of Health Sci	2015				http://dx.doi.org/10.4314/ejhs.v25i4.8
13	AJOL	Human papillomavirus-based cervical precancer screening with visual inspection with acetic acid triage to achieve same-day treatments among women living with human immunodeficiency virus infection: testof-	Olutosin Alaba Awolude, Sunday Oladimeji Oyerinde, Ayokunle Olumuyiwa Ayeni, Isaac Folorunso Adewole		Olutosin Alaba Awolude	Pan African Medical Journal	2021	2021-09-20		1937-8688
14	AJOL	Awareness, acceptability and uptake of cervical cancer vaccination services among female secondary school teachers in Enugu, Nigeria: a cross-sectional study	Joseph Tochukwu Enebe, Nympha Onyinye Enebe, Chuka Chike Agunwa, Obinna Chukwuebuka Nduagubam,		Joseph Tochukwu Enebe	Pan African Medical Journal	2021	2021-05-21			10.11604/pamj.2021.39.62.28824
15	AJOL	Knowledge, attitudes and preventive practices for human Papilloma virus infection among female sex workers in Lagos metropolis	Nforbih Emile Shu, Abdul-Hakeem Olatunji Abiola, Babatunde Abdulmajeed Akodu, Benjamin Afahakan Bassey, Nadine Misago		Nforbih Emile Shu	Pan African Medical Journal	2020	14/08.2020			10.11604/pamj.2020.36.278.17912
16	AJOL	Level and factors associated with uptake of human papillomavirus infection vaccine among female adolescents in Lira District, Uganda	Esther Kisaakye1,&, Justine Namakula1, Christine Kihembo2, Angela Kisakye1,2, Peter Nsubuga3, Juliet Ndimwibo Babirye1		Esther Kisaakye	Pan African Medical Journal	2018				doi:10.11604/pamj.2018.31.184.14801
17	AJOL	Risk factors and distribution of oncogenic strains of human papilloma virus in women presenting for cervical cancer screening in Port Harcourt, Nigeria	Nyengidiki Tamunomie Kennedy1,&, Durugbo Ikechukwu1, Bassey Goddy1		Nyengidiki Tamunomie Kennedy	Pan African Medical Journal	2015	2015-03-11			doi:10.11604/pamj.2016.23.85.8510
18	AJOL	IS ROUTINE HUMAN PAPILLOMAVIRUS VACCINATION AN OPTION FOR GHANA?	A. K. EDWIN		A. K. EDWIN	GHANA MEDICAL JOURNAL	2010	2010-06-01
19	AJOL	CERVICAL HUMAN PAPILLOMAVIRUS INFECTION IN ACCRA, GHANA	A. B. DOMFEH1, E. K. WIREDU, A. A. ADJEI, P. F. K. AYEH-KUMI,		A. B. DOMFEH	GHANA MEDICAL JOURNAL	2008	2008-06-01
20	AJOL	Sexual and Reproductive Health Knowledge, Attitude and Behaviours of in-School Adolescents in Benin City, Nigeria	Isara A.R., Nwaogwugwu J.C.,		Isara A.R., Nwaogwugwu J.C.,	Afr. J. Biomed. Res.	2022	2022-05-01			https://dx.doi.org/10.4314/ajbr.v25i2.2
21	AJOL	Knowledge of Cervical Cancer and Cervical Cancer Screening Methods Among Female Secondary School Students in Ibadan, Nigeria	Aimiosior M.O. and *Omigbodun A.O.		Aimiosior M.O. and *Omigbodun A.O.	Afr. J. Biomed. Res.	2020	2020-06-01
22	AJOL	PATTERN OF TRANSITIONAL CELL CARCINOMA OF THE URINARY BLADDER AS SEEN AT KENYATTA NATIONAL HOSPITAL, NAIROBI	C. G. WAIHENYA and P. N. MUNGAI		C. G. WAIHENYA	EAST AFRICAN MEDICAL JOURNAL	2004	2004-03-01
23	AJOL	KAPOSIS SARCOMA IN A NAIROBI HOSPITAL	J.F. ONYANGO and A. NJIRU		J.F. ONYANGO	EAST AFRICAN MEDICAL JOURNAL	2004	2004-04-01
24	AJOL	MISSED OPPORTUNITIES AND INAPPROPRIATELY GIVEN VACCINES REDUCE IMMUNISATION COVERAGE IN FACILITIES	P. K. BORUS		P. K. BORUS	EAST AFRICAN MEDICAL JOURNAL	2004	2004-05-01
25	AJOL	MORPHOLOGICAL STUDY OF THE UNCOMMON RECTUS STERNI MUSCLE IN GERMAN CADAVERS	M. A. MOTABAGANI, A. SONALLA, E. ABDEL-MEGUID and M. A. BAKHEIT		M. A. MOTABAGA	EAST AFRICAN MEDICAL JOURNAL	2004	2004-06-01
26	AJOL	COMPARATIVE EFFICACY OF ALBENDAZOLE AND THREE BRANDS OF MEBENDAZOLE IN THE TREATMENT OF ASCARIASIS AND TRICHURIASIS	M. LEGESSE, B. ERKO and G. MEDHIN		M. LEGESSE	EAST AFRICAN MEDICAL JOURNAL	2004	2004-07-01
27	AJOL	OBSTETRIC PERFORMANCE OF WOMEN AGED OVER FORTY YEARS	E. O. ORJI and V. I. NDUBUBA		E. O. ORJI	EAST AFRICAN MEDICAL JOURNAL	2004	2004-08-01
28	AJOL	MALIGNANT TUMOURS OF FEMALE GENITAL TRACT IN NORTH EASTERN NIGERIA	O. KYARI, H. NGGADA and A. MAIRIGA		O. KYARI	EAST AFRICAN MEDICAL JOURNAL	2004	2004-09-01
29	AJOL	THE FIRST SIX MONTH GROWTH AND ILLNESS OF EXCLUSIVELY AND NON-EXCLUSIVELY BREAST-FED INFANTS IN NIGERIA	A. A. ONAYADE, T. C. ABIONA, I. O. ABAYOMI and R. O. A. MAKANJUOLA		A. A. ONAYADE	EAST AFRICAN MEDICAL JOURNAL	2004	2004-10-01
30	AJOL	COMPARISON OF CALCULATED AND DIRECT LOW DENSITY LIPOPROTEIN CHOLESTEROL DETERMINATIONS IN A ROUTINE LABORATORY	A. A. AMAYO and S. KIRERA		A. A. AMAYO	EAST AFRICAN MEDICAL JOURNAL	2004	2004-11-01
31	AJOL	SALICYLATE POISONING IN CHILDREN: REPORT OF THREE CASES	C.O. MUSUMBA, A.O. PAMBA, P. A. SASI, M. ENGLISH and K. MAITLAND		C.O. MUSUMBA	EAST AFRICAN MEDICAL JOURNAL	2004	2004-12-01
32	AJOL	Sexual Behaviour of In-school Rural Adolescents in Ogun State, Nigeria	Akokuwebe M. E.1, *Falayi E. O.2, Adekola F.3, Saliu M. Y.4		Akokuwebe M. E.	Afr. J. Biomed. Res.	2019	2019-05-01
33	AJOL	Perception, Acceptance and Uptake of Human Papillomavirus Vaccine among Female Adolescents in Selected Secondary Schools in Ibadan, Nigeria	Ndikom C.M1 and Oboh P.I2		Ndikom C.M	Afr. J. Biomed. Res.	2017	2017-09-01
34	AJOL	Barriers to Utilization of Cervical Cancer Screening Services Among Women of Reproductive Age in Ondo, Southwest Nigeria	Titiloye M.A1, 2*, Womitenren Y.T1 and Arulogun O.S1		Titiloye M.A	Afr. J. Biomed. Res.	2017	2017-10-01
35	AJOL	Profile of elderly patients receiving antiretroviral therapy at Newlands Clinic in 2020: A cross-sectional study	Chimbetete C, Mudzviti T, Shamu T.		Chimbetete C	Southern African Journal of HIV Medicine	2020	10 Dec. 2020	2078-6751,		https://doi.org/10.4102/sajhivmed.v21i1.1164
36	AJOL	Utilisation of cervical cancer screening among women living with HIV at Kenya’s national referral hospital	Kangethe JM, Monroe-Wise A, Muiruri PN, et al.		Kangethe JM	Southern African Journal of HIV Medicine	2022	25 Apr. 2022			https:// doi.org/10.4102/sajhivmed.v23i1.1353
37	AJOL	Prevalence and Spectrum of cervical cytological abnormalities among Brothel based sex workers in Jos, Nigeria	Maryam J Ali, Godwin E Imade, Atiene S Sagay, Philip O Akpa, Fwangshak D Kumbak, Jonah Musa		Maryam J Ali	Highland Med Res J	2022
38	AJOL	Ectopic Pregnancy at a Tertiary Hospital in North Eastern Nigeria: A 2 Year Review of the Clinical Presentations and Management	Ejike S Nnamani, Calvin C Chama, Muhammad B Aminu, Shehu M Abubakar		Ejike S Nnamani	Highland Med Res J	2022
39	AJOL	Liver abnormalities detected by ultrasound scan among apparently healthy population in Jos, Nigeria	Nyam P David, Mary J Duguru, Pantong M Davwar, Shedrack F Kenis, Edith N Okeke, Kefas P Zawaya, Atta Okwute, McHenry I. Stephen, Jireh D Makpu, Williams Dung, John E Ogwuche, Solomon Obekpa		Nyam P David	Highland Med Res J	2022
40	AJOL	The duration of response to intra-articular steroid injections in patients with osteoarthritis of the knee: a single centre's experience	Femi O Taiwo, Courage U Uhunmwangho, David G Mancha, Shem B Yilleng, Michael B Ode, Idumagbodi Amupitan, Icha I Onche, Yetunde F Taiwo, Charles C Ani		Femi	Highland Med Res J	2022
41	AJOL	Pattern of vernal keratoconjunctivitis and its complications amongst school pupils in Jos East local government area of Plateau State, North-Central Nigeria	Panshak E Tenmang, Alice V Ramyil, Naomi Saleh, Fatima H Umar, Salome Z Wabare, Patricia D Wade		Panshak E Tenmang	Highland Med Res J	2022
42	AJOL	Screening for Postpartum Depression among women in selected hospitals in Kaduna, Northern Nigeria: a cross sectional study	Amina Mohammed-Durosinlorun , Nafisah Mamoon , Bashir A Yakasai		Mohammed-Durosinlorun	Highland Med Res J	2022
43	AJOL	Limitations in education, employment and relationship amongst persons with epilepsy:the experiences from Benin City, Nigeria	Francis E Odiase, Edith O Kayode-Iyasere		Odiase	Highland Med Res J	2022
44	AJOL	Ophthalmic manifestations of leukemia and their association with hematologic parameters among adult patients in Jos, Nigeria	Ruth J Alfin, Alice V, Ramyil, Obadiah D Damulak, Caleb D Mpyet		Ruth J Alfin	Highland Med Res J	2022
45	AJOL	Maternal satisfaction with Intrapartum care at the Jos University Teaching Hospital	Maryam J Ali, Amaka N Ocheke, Christopher O Egbodo, Fatima M Tsoho		Maryam J Ali	Highland Med Res J	2022
46	AJOL	Mayer-Rokitansky-Kuster-Hauser Syndrome, Type 2 presenting with End Stage Kidney Disease: A rare Occurrence	Odigie E Ojeh Oziegbe , Oseyomon G Ojeh Oziegbe		Odigie E Ojeh Oziegbe	Highland Med Res J	2022
47	AJOL	Knowledge of Human Papillomavirus and Uptake of its Vaccine among Female Undergraduate Students of Ambrose Alli University, Ekpoma, Nigeria	Isara AR, Osayi N		Isara AR, Osayi N	Journal of Community Medicine and Primary Health Care.	2021				https://dx.doi.org/10.4314/jcmphc.v33i1.6
48	AJOL	Intention to screen for cervical cancer and factors associated among female healthcare professionals using the trans-theoretical model: Addis Ababa, Ethiopia	Semarya Berhe1*, Rebecca A Gary 2, Katherine A Yeager 2, Melinda K Higgins 2 , Mitike Molla 3		Semarya Berhe	Ethiop. J. Health Dev.	2023
49	AJOL	Cervical Cancer Vaccination	Abioye R Ajiboye		Abioye R Ajiboye	Trop J Obstet Gynaecol,	2008		0189 5178
50	AJOL	AWARENESS OF CERVICAL CANCER AND ITS PREVENTION AMONG YOUNG WOMEN IN EKITI STATE, SOUTH-WEST NIGERIA.	Akintayo AA1, Olowolayemo RO2, Olomojobi OG3, Seluwa GA3, Akin-Akintayo OO4, Fasubaa OB3.		Akintayo AA	Trop J Obstet Gynaecol,	2013
51	AJOL	Knowledge of Cervical Cancer and Cervical Cancer Screening Methods Among Female Secondary School Students in Ibadan, Nigeria	Aimiosior M.O. and *Omigbodun A.O.		Aimiosior M.O	Afr. J. Biomed. Res	2020
52	AJOL	Cervical Cancer Knowledge and Screening Practices among Women of Reproductive Age in Benin City, Edo State.	Obi A.I.		Obi A.I.	Journal of Community Medicine and Primary Health Care	2015
53	AJOL	Knowledge of Cervical Cancer and Attitude to Cervical Cancer Screening among Women in Somolu Local Government Area, Lagos, Nigeria	Amu EO1, Ndugba SC2, Olatona FA2		Amu E O	Journal of Community Medicine and Primary Health Care	2019
54	AJOL	Awareness, acceptability and uptake of cervical cancer vaccination services among female secondary school teachers in Enugu, Nigeria: a cross-sectional study	Joseph Tochukwu Enebe, Nympha Onyinye Enebe, Chuka Chike Agunwa, Obinna Chukwuebuka Nduagubam, Innocent Igwebeze Okafor, Elias Chike Aniwada, Emmanuel Nwabueze Aguwa		Enebe	Pan African Medical Journal	2021				10.11604/pamj.2021.39.62.28824
55	AJOL	Patterns and Correlates of Condom Use among Unmarried Male Youths in Nigeria: NDHS 2008	Stephen A Adebowale*1, Bukola V Ajiboye1, Oyedunni Arulogun2		Adebowale	African Journal of Reproductive Health	2013
56	AJOL	Willingness to HPV self-sampling for cervical cancer screening and its predictors among women attending outpatient clinics in Meru District, Arusha Region, Northern Tanzania	Olola Oneko1, Michael J Mahande2, Caroline Amour2, Meridith Pollie3, Cheyenne Smith3, Innocent B Mboya2,4, Madelon Finkel3		Olola Oneko	Afri Health Sci.	2022				https://dx.doi.org/10.4314/ahs.v22i2.12
57	AJOL	Utilisation of cervical cancer screening among women living with HIV at Kenya’s national referral hospital	Kangethe JM, Monroe-Wise A, Muiruri PN, et al.		Kangethe JM	Afr J HIV Med.	2022				/ doi.org/10.4102/sajhivmed.v23i1.1353
58	AJOL	Level and factors associated with uptake of human papillomavirus infection vaccine among female adolescents in Lira District, Uganda	Esther Kisaakye1,&, Justine Namakula1, Christine Kihembo2, Angela Kisakye1,2, Peter Nsubuga3, Juliet Ndimwibo Babirye1		Esther Kisaakye	Pan African Medical Journal.	2018				10.11604/pamj.2018.31.184.14801
59	Google Scholar	Risk factors and distribution of oncogenic strains of human papilloma virus in women presenting for cervical cancer screening in Port Harcourt, Nigeria	Nyengidiki Tamunomie Kennedy1,&, Durugbo Ikechukwu1, Bassey Goddy1		Nyengidiki Tamunomie Kennedy	Pan African Medical Journal	2015	2015-03-11			doi:10.11604/pamj.2016.23.85.8510
60	Google Scholar	Knowledge of Cervical Cancer and Attitude to Cervical Cancer Screening among Women in Somolu Local Government Area, Lagos, Nigeria	Amu EO1, Ndugba SC2, Olatona FA2		Amu E O	Journal of Community Medicine and Primary Health Care	2019
61	Google Scholar	Cervical cancer screening uptake in Sub-Saharan Africa: a systematic review and meta-analysis	N.B. Yimer a, *, M.A. Mohammed b, K. Solomon c, M. Tadese b, S. Grutzmacher d,		N.B. Yimer a	Public health Elseveir	2021
62	Google Scholar	Awareness of cervical cancer and willingness to be vaccinated against human papillomavirus in Mozambican adolescent girls	Azucena Bardajía,b,c,⁎, Carolina Minduc, Orvalho J. Augustoc, Aina Casellasa, Olga Cambacoc, Egas Simbined, Graça Matsinhee, Eusébio Macetec, Clara Menéndeza,b,c, Esperança Sevenec,f, Khátia Munguambec,		Azucena Bardajía	Papillomavirus Research Elseveir	2018
63	Google Scholar	Knowledge, perception and predictors of uptake of cervical screening among rural Nigerian women	Abiodun Olumide A.1*, Fatungase Olatunbosun K.2 and Olu-Abiodun Oluwatosin O.		Abiodun Olumide A	Journal of Public Health and Epidemiology	2014				DOI: 10.5897/JPHE2013.0576
64	Google Scholar	Cervical Cancer: Community Perception and Preventive Practices in an Urban Neighborhood of Lagos (Nigeria)	K. O. Wright, O. Aiyedehin,M. R. Akinyinka, and O. Ilozumba		K. O. Wright	Hindawi Publishing Corporation	2014				http://dx.doi.org/10.1155/2014/950534
65	Google Scholar	Cervical Cancer Screening: Assessment of Perception and Utilization of Services among Health Workers in Low Resource Setting	C. C. Ifemelumma,1 C. C. Anikwe ,1 B. C. Okorochukwu,2 F. A. Onu,1 J. A. Obuna,1 B. N. Ejikeme,1 andO. P. Ezeonu1		C. C. Ifemelumma	Hindawi International Journal of Reproductive Medicine	2019				https://doi.org/10.1155/2019/6505482
66	Google Scholar	Female healthcare providers’ knowledge, attitude, and practice towards cervical cancer screening and associated factors in	Eden Abebaw1, Mulugeta Tesfa2, Wubishet Gezimu3 ,		Eden Abebaw	SAGE Open Medicine	2022				DOI: 10.1177/20503121221095931
67	Google Scholar	Patterns and Correlates of Condom Use among Unmarried Male Youths in Nigeria: NDHS 2008	Stephen A Adebowale*1, Bukola V Ajiboye1, Oyedunni Arulogun		Stephen A Adebowale	Afr J Reprod Health	2013
68	Google Scholar	Knowledge of Human Papilloma Virus Self-sampling and Cervical Cancers Screening Uptake among Gynaecology Clinic Attendees in a Tertiary Hospital in Nigeria	Oyedero L.C.1,2, *Ndikom C.M.2,3, Ojo I.O.2		Oyedero L.C	Afr. J. Biomed. Res	2023				DOI: 10.4314/ajbr.v26i2.8
69	Google Scholar	Effect of Health Education on the Knowledge of Cervical Cancer, Human Papillomavirus and Self- Sampling among Women in A Low-Resource Setting	Omowhara Believe, Maduka Omosivie, Ameh Soter, and Banjo Adekunbiola		Omowhara Believe	European Journal of Medical and Health Sciences	2022				DOI: 10.24018/ejmed.2022.4.3.1316
70	Google Scholar	Cervical cancer screening and HPV vaccine acceptability among rural and urban women in Kilimanjaro Region, Tanzania	Melissa S Cunningham,1 Emily Skrastins,1 Ryan Fitzpatrick,2 Priya Jindal,2 Olola Oneko,3 Karen Yeates,1,2 Christopher M Booth,4 Jennifer Carpenter,1,2 Kristan J Aronson1,4		Melissa S Cunningham	BMJ Open	2015				doi:10.1136/bmjopen-2014-5828
71	Google Scholar	“Cervical cancer screening: awareness is not enough”. Understanding barriers to screening among women in West Cameroon—a qualitative study using focus groups.	Alida Manoëla Datchoua Moukam1, Muriel Samartha Embolo Owono2, Bruno Kenfack1, Pierre Vassilakos3,4, Patrick Petignat3, Jessica Sormani3,5 and Nicole C. Schmidt3,6		Alida Manoëla Datchoua Moukam	Reprod Health	2021				https://doi.org/10.1186/s12978-021-01186-9
72	Google Scholar	Human papillomavirus testing using nucleic acid testing platforms to screen women for cervical cancer: implementation studies from five sub-Saharan African countries	Jessica Joseph ,1 Owen Demke,2 Lola Ameyan,3 Joseph Bitilinyu-Bango, Blandine Bourgoin,5 Mamadou Diop,6 Babacar Guèye,7 Jibrin Kama,8 Marvin Lubega,9 Owens Wiwa,16 Karen Hariharan,17 Trevor Peter,2 Shaukat Khan2 Andrew Musoke,12 Susan Nabadda,13 Twambilire Phiri,14 Timothy Tchereni,15Bernard Madzima,10 Tatenda Maparo,11 Tasimba Mhizha,11		Jessica Joseph	BMJ Open	2023				doi:10.1136/bmjopen-2022-065074
73	Google Scholar	Impact of health education intervention on knowledge and perception of cervical cancer and screening for women in Ghana	Nancy Innocentia Ebu1* , Salome Amissah-Essel2, Christiana Asiedu1, Selorm Akaba4 and Kingsley Asare Pereko3		Nancy Innocentia Ebu	BMC Public Health	2019				https://doi.org/10.1186/s12889-019-7867-x
74	Google Scholar	Women diagnosed with HIV and unknown HIV status perceived susceptibility to cervical cancer and perceived benefits of cervical cancer screening in Ghana: a cross‑sectional study	Nancy Innocentia Ebu Enyan1*, Selorm Akaba2 and Sarah Ama Amoo3		Nancy Innocentia Ebu Enyan	BMC Women’s Health	2021				https://doi.org/10.1186/s12905-021-01509-9
75	Google Scholar	Effectiveness of couple education and counseling on knowledge, attitude and uptake of cervical cancer screening service among women of child bearing age in Southern Ethiopia: A cluster randomized trial protocol Southern	Samuel Yohannes AyantoID 1*, Tefera Belachew2, Muluemebet Abera Wordofa		Samuel Yohannes Ayanto	Plos One	2022				https://doi.org/10.1371/journal.pone.0270663
76	Google Scholar	Factors influencing cervical cancer screening in a Kenyan Health Facility: a mixed qualitative and quantitative study	E. Njuguna1*, S. Ilovi2, P. Muiruri1, K. Mutai3, J. Kinuthia4, P. Njoroge5		E. Njuguna	International Journal of Reproduction Contraception Obstetrics and Gynecology	2017				DOI: 10.18203/2320-1770.ijrcog20171381
77	Google Scholar	Biopsychosocial risk factors and knowledge of cervical cancer among young women: A case study from Kenya to inform HPV prevention in Sub-Saharan Africa	Ngune I, Kalembo F, Loessl B, Kivuti-Bitok LW		Ngune I	PLoS ONE	2020				https://doi.org/10.1371/journal.pone.0237745
78	Google Scholar	Prevalence of Human Papillomavirus Genotypes among African Women with Normal Cervical Cytology and Neoplasia: A Systematic Review and Meta-Analysis	Ogembo RK, Gona PN, Seymour AJ, Park		Ogembo RK	PLoS ONE	2015				doi:10.1371/journal.pone.0122488
79	Google Scholar	Uptake of Cervical Cancer Screening and Associated Factors among Women in Rural Uganda: A Cross Sectional Study. Screening and Associated Factors among Women in Rural Uganda: A Cross Sectional Study.	Ndejjo R, Mukama T, Musabyimana A, Musoke D		Ndejjo R	PLoS ONE	2016				doi:10.1371/journal.pone.0149696
80	Google Scholar	Acceptability of Self-Sampling for Cervical Cancer Screening Among Women Living With HIV and HIV-Negative Women in Limbé, Cameroon.	Pierz AJ, Ajeh R, Fuhngwa N, Nasah J, Dzudie A, Nkeng R, Anastos KM, Castle PE and Adedimeji A		Pierz AJ	Front. Reprod. Health	2021				doi: 10.3389/frph.2020.561202
81	Google Scholar	Cervical Cancer Screening via Self-Sampling for High-Risk Human Papilloma Virus: A Community-Based Pilot Study in Lagos, Nigeria	Yusuf A. Oshodi1*, Kayode A. Adefemi2, Ayokunle M. Olumodeji2, Oluwarotimi I. Akinola1, Ephraim Ohazurike3, Taiwo O. Kuye1, Adedoyin A. Ogunyemi2 and Adekunbiola A. Banjo4		Yusuf A. Oshodi	Journal of Advances in Medicine and Medical Research	2021				DOI: 10.9734/JAMMR/2021/v33i1530994
82	Google Scholar	Knowledge of Human Papillomavirus and Cervical Cancer amongWomen Attending Gynecology Clinics in Pretoria, South Africa	Tiiti, T.A.; Bogers, J.; Lebelo, R.L.		Tiiti, T.A	Int. J. Environ. Res. Public Health	2022				https://doi.org/10.3390/ijerph19074210
83	Google Scholar	The next Sub Saharan African epidemic? A case study of the determinants of cervical cancer knowledge and screening in Kenya	Kangmennaang, J., Onyango, E.O., Luginaah, I., Elliott, S.J.		Kangmennaang, J.	Social Science & Medicine	2018				doi: 10.1016/j.socscimed.2017.12.013
84	Google Scholar	Beliefs and perceptions regarding cervical cancer and screening associated with Pap smear uptake in Johannesburg: A cross-sectional study.	Chisale Mabotja M, Levin J, KawongaM		Chisale Mabotja M	PLoS ONE	2021				https://doi.org/10.1371/journal.pone.0246574
85	Google Scholar	Effectiveness of couple education and counseling on knowledge, attitude and uptake of cervical cancer screening service among women of child bearing age in Southern Ethiopia: A cluster randomized trial protocol	Samuel Yohannes Ayanto*, Tefera Belachew2, Muluemebet Abera Wordofa1		Samuel Yohannes Ayanto*,	PLoS ONE	2022				https://doi.org/10.1371/journal.pone.0270663
86	Google Scholar	Utilisation of cervical cancer screening among women living with HIV at Kenya’s national referral hospital	Kangethe JM, Monroe-Wise A, Muiruri PN, et al.		Kangethe JM	S Afr J HIV Med	2022				https:// doi.org/10.4102/sajhivmed.v23i1.1353
87	Google Scholar	Knowledge, attitudes and barriers of cervical cancer screening among women in Chegutu rural district of Zimbabwe	Elimon Nyamambi, Conrad Murendo, Ncheneso Sibanda & Sibonginkosi Mazinyane		Elimon Nyamamb	Cogent Social Sciences	2020				DOI: 10.1080/23311886.2020.1766784
88	Google Scholar	Performance of Xpert HPV on Self-collected Vaginal Samples for Cervical Cancer Screening Among Women in South Africa	Rakiya Saidu, Louise Kuhn, Ana Tergas, Rosalind Boa, Jennifer Moodley, Cecilia Svanholm-Barrie, David Persing, Scott Campbell, Wei-Yann Tsai, Thomas C. Wright, and Lynette Denny		Rakiya Saidu	Journal of Lower Genital Tract Disease	2021				DOI: 10.1097/LGT.0000000000000575
89	Google Scholar	Barriers to utilisation of cervical cancer screening in Sub Sahara Africa: a systematic review	LIM J.N.W. & OJO A.A. & A.A. OJO		LIM J.N.W. & OJO A.A.	European Journal of Cancer Care	2016				https://doi.org/10.1186/s12889-018-6333-5
90	Google Scholar	Women’s knowledge, attitudes and practices (KAP) relating to breast and cervical cancers in rural Zimbabwe: a cross sectional study in Mudzi District, Mashonaland East Province	Lovemore Makurirofa , Priscilla Mangwiro1,2, Victoria James1,3, Amos Milanzi1,3, Junior Mavu1,4, Michael Nyamuranga1,5 and Sydney Kamtauni1,6		Lovemore Makurirofa	BMC Public Health	2019				DOI: 10.1089/biores.2019.0007
91	Google Scholar	Knowledge of Cervical Cancer and Acceptability of Prevention Strategies Among Human Papillomavirus-Vaccinated and Human Papillomavirus-Unvaccinated Adolescent Women in Eldoret, Kenya	Anisa Mburu,1 Peter Itsura,2 Hillary Mabeya,2 Alice Kaaria,3 and Darron R. Brown4,*		Anisa Mburu	BioResearch Open Access	2019
92	Google Scholar	Knowledge and attitude towards cervical cancer screening and associated factors among female Hawassa university college of medicine and health sciences students	Shimeles Tsegaye,1 Daniel Mengistu,2 Teklemariam Gultie3		Shimeles Tsegaye	MOJ Public Health	2018				DOI: 10.15406/mojph.2018.07.00221
93	Google Scholar	The Need for Societal Investment to Improve Cervical Cancer Outcomes in Nigeria: A commentary	Jonah Musa		Jonah Musa	Afr J Reprod Health	2017				DOI: 10.29063/ajrh2017/v21i4.2
94	Google Scholar	Barriers and Facilitators to Cervical Cancer Screening, Diagnosis, Follow-Up Care and Treatment: Perspectives of Human Immunodeficiency Virus-PositiveWomen and Health Care Practitioners in Tanzania	LORI BRAND BATEMAN,a SHAUNDRA BLAKEMORE,b ALAYA KONERU,c THEREZA MTESIGWA,d RENICHA MCCREE,b NEDRA F. LISOVICZ,a ERIC A. ARIS,d SAFINA YUMA,e JULIUS D. MWAISELAGE,f PAULINE E. JOLLY c		LORI BRAND BATEMAN,	The Oncologist	2019				http://dx.doi.org/10.1634/theoncologist.2017-0444
95	Google Scholar	Changing knowledge, attitudes, and behaviors regarding cervical cancer screening: The effects of an educational intervention in rural Kenya	Joelle I. Rosser1, Betty Njoroge2, and Megan J. Huchko31Department		Joelle I. Rosser	PMC	2015				doi:10.1016/j.pec.2015.03.017.
96	Google Scholar	Knowledge about cervical cancer screening and perception of risk among women attending outpatient clinics in rural Kenya	Joelle I. Rossera,*, Betty Njorogeb, and Megan J. Huchkoca		Joelle I. Rossera	Int J Gynaecol Obstet.	2015				doi:10.1016/j.ijgo.2014.09.006.
97	Google Scholar	Cervical cancer screening in rural Ethiopia: a cross- sectional knowledge, attitude and practice study	Friederike Ruddies1, Muluken Gizaw1,2, Brhanu Teka3, Sarah Thies4, Andreas Wienke1, Andreas M. Kaufmann4, Tamrat Abebe3, Adamu Addissie1,2 and Eva Johanna Kantelhardt1		Friederike Ruddies	BMC Cancer	2020				https://doi.org/10.1186/s12885-020-07060-4
98	Google Scholar	Women’s knowledge and attitudes related to cervical cancer and cervical cancer screening in Isiolo and Tharaka Nithi counties, Kenya: a cross-sectional study	Murithi Gatumo1*, Susan Gacheri1, Abdul-Rauf Sayed2 and Andrew Scheibe2		Murithi Gatumo	BMC Cancer	2018				https://doi.org/10.1186/s12885-018-4642-9
99	Google Scholar	Knowledge, attitudes and practices of cervical cancer prevention among Zambian women and men	Anayawa Nyambe1* , Jarl K. Kampen2, Stridutt K. Baboo3 and Guido Van Hal4		Anayawa Nyambe	BMC Public Health	2019				https://doi.org/10.1186/s12889-019-6874-2
100	Google Scholar	Awareness and knowledge regarding of cervical cancer, Pap smear screening and human papillomavirus infection in Gabonese women	Samira Zoa Assoumou1,2, Barthelemy Mabika Mabika3, Angelique Ndjoyi Mbiguino4, Mustapha Mouallif1,5, Abdelkim Khattabi2 and My Mustapha Ennaji1		Samira Zoa Assoumou	BMC Women's Health	2015				DOI 10.1186/s12905-015-0193-2
101	Google Scholar	Self-collected vaginal sampling for the detection of genital human papillomavirus (HPV) using careHPV among Ghanaian women	Dorcas Obiri-Yeboah1* , Yaw Adu-Sarkodie2, Florencia Djigma3, Anna Hayfron-Benjamin4, Latif Abdul1, Jacques Simpore3 and Philippe Mayaud5		Dorcas Obiri-Yeboah	BMC Women's Health	2017				DOI 10.1186/s12905-017-0448-1
102	Google Scholar	Predictors of cervical cancer screening intention of HIV-positive women in the central region of Ghana	Nancy Innocentia Ebu1* and Joseph Kwesi Ogah2		Nancy Innocentia Ebu and Joseph Kwesi Ogah	BMC Women's Health	2018				https://doi.org/10.1186/s12905-018-0534-z
103	Google Scholar	Perspectives of women participating in a cervical cancer screening campaign with community-based HPV self-sampling in rural western Kenya: a qualitative study	Sandra Y. Oketch1* , Zachary Kwena1, Yujung Choi2, Konyin Adewumi2, Michelle Moghadassi3, Elizabeth A. Bukusi1,4,5,6 and Megan J. Huchko2,7		Sandra Y. Oketch	BMC Women's Health	2019				https://doi.org/10.1186/s12905-019-0778-2
104	Google Scholar	Cervical cancer knowledge, attitudes, beliefs and practices of women aged at least 25 years in Harare, Zimbabwe	O. Tapera1* , G. Dreyer2, W. Kadzatsa3, A. M. Nyakabau3, B. Stray-Pedersen4 and Hendricks SJH5,6		O. Tapera	BMC Women's Health	2019				tps://doi.org/10.1186/s12905-019-0790-6
105	Google Scholar	“The best thing is that you are doing it for yourself” – perspectives on acceptability and feasibility of HPV self-sampling among cervical cancer screening clients in Tanzania: a qualitative pilot study	Aleksandra Bakiewicz1, Vibeke Rasch1,2, Julius Mwaiselage3 and Ditte S. Linde1,2,4		Aleksandra Bakiewicz	BMC Women's Health	2020				https://doi.org/10.1186/s12905-020-00917-7
106	Google Scholar	Human Papilloma Virus self‑sampling performance in low‑ and middle‑income countries	Ashwini Kamath Mulki1,2* and Mellissa Withers2		Ashwini Kamath Mulki1,2* and Mellissa Withers2	BMC Women's Health	2021				https://doi.org/10.1186/s12905-020-01158-4
107	Google Scholar	Perceptions and attitude of women of Luderitz, Namibia on Pap smear and cervical cancer prevention	Lucia Hausiku1, Koffi Kouame2 and Yapo Guillaume Aboua1		Lucia Hausiku	BMC Women's Health	2022				ttps://doi.org/10.1186/s12905-022-01698-x
108	Google Scholar	Impact of university students’ awareness and attitudes on vaccination practices for human papillomavirus, and perception on self‑sampling for cervical cancer screening	Mathumalar Loganathan Fahrni1* , Muhamad Zabidi Azni2, Nurhani Syafiqah Mohd Rusdi1, Chee‑Yan Choo1 , Khairil Anuar Md Isa3 and Zaheer‑Ud‑Din Babar4		Mathumalar Loganathan Fahrni	BMC Women's Health	2022				https://doi.org/10.1186/s40545-022-00471-7
109	Google Scholar	Patient Preferences and Willingness to Pay for Cervical Cancer Prevention in Zambia: Protocol for a Multi-Cohort Discrete Choice Experiment	Sujha Subramanian; Yevgeniya Kaganova; Yuying Zhang; Sonja Hoover; Namakau Nyambe, MS; Leeya Pinder; Carla Chibwesha, Sharon Kapambwe, Groesbeck Parham		Sujha Subramanian	JMIR Res Protoc	2018				http://www.researchprotocols.org/2018/7/e10429/
110	Google Scholar	Brief Report: Knowledge, attitudes, practices and perceived risk of cervical cancer among Kenyan women	Staci L. Sudenga, Anne F. Rositch, Walter A. Otieno, and Jennifer S. Smith		Staci L. Sudenga	Int J Gynecol Cancer.	2013				doi:10.1097/IGC.0b013e31828e425c.
111	Google Scholar	Knowledge, perceptions and practice of cervical cancer prevention among female public secondary school teachers in Mushin local government area of Lagos State, Nigeria	Mariam Adeola Toye, Kehinde Sharafadeen Okunade,&, Alero Ann Roberts, Omolola Salako, Ezekiel Sofela Oridota, Adebayo Temitayo Onajole		Mariam Adeola Toye	Pan African Medical Journal	2017				doi:10.11604/pamj.2017.28.221.13980
112	PUBMED	Perceptions of Cervical Cancer Screening in Rural Guatemala	Bassette E, Mabachi N, Kennedy M, Mendez-Puac F.	Hisp Health Care Int. 2022 Jun;20(2):156-163. doi: 10.1177/15404153211024114. Epub 2021 Sep 1.	Bassette E	Hisp Health Care Int	2022	2021-09-01			10.1177/15404153211024114
113	PUBMED	Cervical cancer screening behaviours and challenges: a sub-Saharan Africa perspective	Anaman-Torgbor J, Angmorterh SK, Dordunoo D, Ofori EK.	Pan Afr Med J. 2020 Jun 16;36:97. doi: 10.11604/pamj.2020.36.97.19071. eCollection 2020.	Anaman-Torgbor J	Pan Afr Med J	2020	2020-08-11	PMC7392861		10.11604/pamj.2020.36.97.19071
114	PUBMED	Cervical cancer screening in rural Ethiopia: a cross- sectional knowledge, attitude and practice study	Ruddies F, Gizaw M, Teka B, Thies S, Wienke A, Kaufmann AM, Abebe T, Addissie A, Kantelhardt EJ.	BMC Cancer. 2020 Jun 17;20(1):563. doi: 10.1186/s12885-020-07060-4.	Ruddies F	BMC Cancer	2020	2020-06-20	PMC7298871		10.1186/s12885-020-07060-4
115	PUBMED	Ghanaian women's perception on cervical cancer threat, severity, and the screening benefits: A qualitative study at Shai Osudoku District, Ghana	Osei EA, Ani-Amponsah M.	Public Health Pract (Oxf). 2022 May 16;3:100274. doi: 10.1016/j.puhip.2022.100274. eCollection 2022 Jun.	Osei EA	Public Health Pract (Oxf)	2022	2022-09-14	PMC9461327		10.1016/j.puhip.2022.100274
116	PUBMED	Awareness, Knowledge and Attitudes Towards Cervical Cancer Amongst HIV-Positive Women Receiving Care in a Tertiary Hospital in Nigeria	Adibe MO, Aluh DO.	J Cancer Educ. 2018 Dec;33(6):1189-1194. doi: 10.1007/s13187-017-1229-0.	Adibe MO	J Cancer Educ	2018	2017-05-07			10.1007/s13187-017-1229-0
117	PUBMED	Female healthcare providers' knowledge, attitude, and practice towards cervical cancer screening and associated factors in public hospitals of Northwest Ethiopia	Abebaw E, Tesfa M, Gezimu W, Bekele F, Duguma A.	SAGE Open Med. 2022 May 12;10:20503121221095931. doi: 10.1177/20503121221095931. eCollection 2022.	Abebaw E	SAGE Open Med	2022	2022-05-23	PMC9118899		10.1177/20503121221095931
118	PUBMED	"Cervical cancer screening: awareness is not enough". Understanding barriers to screening among women in West Cameroon-a qualitative study using focus groups	Datchoua Moukam AM, Embolo Owono MS, Kenfack B, Vassilakos P, Petignat P, Sormani J, Schmidt NC.	Reprod Health. 2021 Jul 9;18(1):147. doi: 10.1186/s12978-021-01186-9.	Datchoua Moukam AM	Reprod Health	2021	2021-07-10	PMC8268254		10.1186/s12978-021-01186-9
119	PUBMED	Knowledge about cervical cancer screening and perception of risk among women attending outpatient clinics in rural Kenya	Rosser JI, Njoroge B, Huchko MJ.	Int J Gynaecol Obstet. 2015 Mar;128(3):211-5. doi: 10.1016/j.ijgo.2014.09.006. Epub 2014 Oct 24.	Rosser JI	Int J Gynaecol Obstet	2015	2014-12-04	PMC4329271	NIHMS638450	10.1016/j.ijgo.2014.09.006
120	PUBMED	Human Papillomavirus Self-Sampling in Cameroon: Women’s Uncertainties Over the Reliability of the Method Are Barriers to Acceptance	Amandine Berner,Selim Ben Hassel, Pierre-Marie Tebeu, Sarah Untiet, Gise`le Kengne-Fosso, Isabelle Navarria, Michel Boulvain, Pierre Vassilakos, and Patrick Petignat			American Society for Colposcopy and Cervical Pathology Journal ofLower Genital Tract Disease	2013	2013-04-11
121	PUBMED	Effectiveness of couple education and counseling on knowledge, attitude and uptake of cervical cancer screening service among women of child bearing age in Southern Ethiopia: A cluster randomized trial protocol	Ayanto SY, Belachew T, Wordofa MA.	PLoS One. 2022 Jul 21;17(7):e0270663. doi: 10.1371/journal.pone.0270663. eCollection 2022.	Ayanto SY	PLoS One	2022	2022-07-21	PMC9302843		10.1371/journal.pone.0270663
122	PUBMED	Knowledge, attitudes, practices, and perceived risk of cervical cancer among Kenyan women: brief report	Sudenga SL, Rositch AF, Otieno WA, Smith JS.	Int J Gynecol Cancer. 2013 Jun;23(5):895-9. doi: 10.1097/IGC.0b013e31828e425c.	Sudenga SL	Int J Gynecol Cancer	2013	2013-05-23	PMC3662490	NIHMS459736	10.1097/IGC.0b013e31828e425c
123	PUBMED	Patient Preferences and Willingness to Pay for Cervical Cancer Prevention in Zambia: Protocol for a Multi-Cohort Discrete Choice Experiment	Subramanian S, Kaganova Y, Zhang Y, Hoover S, Nyambe N, Pinder L, Chibwesha C, Kapambwe S, Parham G.	JMIR Res Protoc. 2018 Jul 25;7(7):e10429. doi: 10.2196/10429.	Subramanian S	JMIR Res Protoc	2018	2018-07-27	PMC6083044		10.2196/10429
124	PUBMED	Women diagnosed with HIV and unknown HIV status perceived susceptibility to cervical cancer and perceived benefits of cervical cancer screening in Ghana: a cross-sectional study	Enyan NIE, Akaba S, Amoo SA.	BMC Womens Health. 2021 Oct 17;21(1):367. doi: 10.1186/s12905-021-01509-9.	Enyan NIE	BMC Womens Health	2021	2021-10-18	PMC8522230		10.1186/s12905-021-01509-9
125	PUBMED	Acceptability and implementation challenges of smartphone-based training of community health nurses for visual inspection with acetic acid in Ghana: mHealth and cervical cancer screening	Asgary R, Cole H, Adongo P, Nwameme A, Maya E, Adu-Amankwah A, Barnett H, Adanu R.	BMJ Open. 2019 Jul 16;9(7):e030528. doi: 10.1136/bmjopen-2019-030528.	Asgary R	BMJ Open	2019	2019-07-19	PMC6661590		10.1136/bmjopen-2019-030528
126	PUBMED	Knowledge, perceptions and practice of cervical cancer prevention among female public secondary school teachers in Mushin local government area of Lagos State, Nigeria	Toye MA, Okunade KS, Roberts AA, Salako O, Oridota ES, Onajole AT.	Pan Afr Med J. 2017 Nov 10;28:221. doi: 10.11604/pamj.2017.28.221.13980. eCollection 2017.	Toye MA	Pan Afr Med J	2017	2018-04-10	PMC5881560		10.11604/pamj.2017.28.221.13980
127	PUBMED	Women's knowledge, attitudes and practices (KAP) relating to breast and cervical cancers in rural Zimbabwe: a cross sectional study in Mudzi District, Mashonaland East Province	Makurirofa L, Mangwiro P, James V, Milanzi A, Mavu J, Nyamuranga M, Kamtauni S.	BMC Public Health. 2019 Jan 24;19(1):109. doi: 10.1186/s12889-018-6333-5.	Makurirofa L	BMC Public Health	2019	2019-01-26	PMC6345058		10.1186/s12889-018-6333-5
128	PUBMED	The Need for Societal Investment to Improve Cervical Cancer Outcomes in Nigeria: A commentary	Musa J.	Afr J Reprod Health. 2017 Dec;21(4):17-23. doi: 10.29063/ajrh2017/v21i4.2.	Musa J	Afr J Reprod Health	2017	2018-04-07	PMC7039416	NIHMS1559646	10.29063/ajrh2017/v21i4.2
129	PUBMED	Uptake and barriers to cervical cancer screening among human immunodeficiency virus-positive women in Sub Saharan Africa: a systematic review and meta-analysis	Mengesha MB, Chekole TT, Hidru HD.	BMC Womens Health. 2023 Jun 27;23(1):338. doi: 10.1186/s12905-023-02479-w.	Mengesha MB	BMC Womens Health	2023	2023-06-27	PMC10294344		10.1186/s12905-023-02479-w
130	Cochrane	Comparison of different human papillomavirus (HPV) vaccine types and dose schedules for prevention of HPVâ€related disease in females and males	Bergman, H; Buckley, BS; Villanueva, G; Petkovic, J; Garritty, C; Lutje, V; Riverosâ€Balta, AX; Low, N; Henschke, N			Gynaecological, Neuro-oncology and Orphan Cancer	2019				http://dx.doi.org/10.1002/14651858.CD013479
131	Cochrane	Photodynamic therapy for recurrent respiratory papillomatosis	Lieder, A; Khan, MK; Lippert, BM			ENT	2014				http://dx.doi.org/10.1002/14651858.CD009810.pub2
132	Cochrane	Mapping awareness of breast and cervical cancer risk factors, symptomsand lay beliefs in Uganda and South Africa	Moodley J, Constant D, Mwaka AD, Scott SE, Walter FM			PloS one	2020				https://doi.org/10.1371/ journal.pone.0240788
133	Manual	Exploring Factors Associated with Patients Who Prefer Clinician-Sampling to HPV Self-Sampling: A Study Conducted in a Low-Resource Setting	Sormani J, Kenfack B, Wisniak A, Moukam Datchoua A, Lemoupa Makajio S, Schmidt NC, Vassilakos P, Petignat P.	Int J Environ Res Public Health. 2021 Dec 22;19(1):54. doi: 10.3390/ijerph19010054.		Int J Environ Res Public Health	2021	2022-01-11	PMC8744711		10.3390/ijerph19010054
134	Manual	Human papillomavirus (HPV) testing on self-collected specimens: perceptions among HIV positive women attending rural and urban clinics in South Africa	Mahomed K, Evans D, Sauls C, Richter K, Smith J, Firnhaber C.	Pan Afr Med J. 2014 Mar 11;17:189. doi: 10.11604/pamj.2014.17.189.3454. eCollection 2014.	Mahomed K	Pan Afr Med J	2014	2014-11-15	PMC4228994		10.11604/pamj.2014.17.189.3454
135	Manual	Knowledge, attitude and practice of female university students regarding human papillomavirus and self-sampling in KwaZulu-Natal, South Africa: a cross-sectional survey	Eche MT, Vermaak K.	BMC Womens Health. 2022 Mar 4;22(1):58. doi: 10.1186/s12905-022-01634-z.	Eche MT	BMC Womens Health	2022	2022-03-05	PMC8895517		10.1186/s12905-022-01634-z
136	Manual	Feasibility, Acceptability, and Accuracy of Vaginal Self-Sampling for Screening Human Papillomavirus Types in Women from Rural Areas in Senegal	Fall NS, Tamalet C, Diagne N, Fenollar F, Raoult D, Sokhna C, Lagier JC.	Am J Trop Med Hyg. 2019 Jun;100(6):1552-1555. doi: 10.4269/ajtmh.19-0045.	Fall NS	Am J Trop Med Hyg	2019	2019-04-18	PMC6553900		10.4269/ajtmh.19-0045
137	Manual	HPV self-sampling acceptability and preferences among women living with HIV in Botswana	Kohler RE, Elliott T, Monare B, Moshashane N, Ramontshonyana K, Chatterjee P, Ramogola-Masire D, Morroni C.	Int J Gynaecol Obstet. 2019 Dec;147(3):332-338. doi: 10.1002/ijgo.12963. Epub 2019 Oct 2.	Kohler RE	Int J Gynaecol Obstet	2019	2019-09-07	PMC6944206	NIHMS1049419	10.1002/ijgo.12963

## Sheet: Duplicate Removed
S/N	PMID	Title	Authors	Citation	First Author	Journal/Book	Publication Year	Create Date	PMCID	NIHMS ID	DOI
1		Multi-sectoral Approach for Health: An Agenda for Health Systems Strengthening Towards Achieving Universal Health Coverage.	Mary Mayige1, Jonathan Mshana1, Paul Kazyoba1, Calvin Sindato2, Prince Mutalemwa1, Akili Kalinga1, Elizabeth Shayo1, Frank Hassan3, Vito Baraka4, Doris Mbata1, Emmanuel Makundi1, Zaina Mchome5, Mtumwa Bakari1, Stella Kilima1, Eric Mutemi1, Wilfred Mgaya1, Gracia Sanga1, Ndekya Oriyo 1and Yunus Mgaya1		Mary Mayige1	Tanzania Journal of Health Research	2022	2022-05-17
2		Child marriage and maternal health risks among young mothers in Gombi, Adamawa State, Nigeria: implications for mortality, entitlements and freedoms.	Olaide Adedokun1, Oluwagbemiga Adeyemi2, Cholli Dauda1		Olaide Adedokun	Afri Health Sci	2016				http://dx.doi.org/10.4314/ahs.v16i4.15
3		Awareness and uptake of human papilloma virus vaccines among female secondary school students in Benin City, Nigeria	Michael Ezeanochie, Peter Olasimbo		Michael Ezeanochie	Afri Health Sci.	2020				https://dx.doi.org/10.4314/ahs.v20i1.8
4		Patterns and Correlates of Condom Use among Unmarried Male Youths in Nigeria: NDHS 2008	Stephen A Adebowale*1, Bukola V Ajiboye1, Oyedunni Arulogun2		Stephen A Adebowale	Afr J Reprod Health	2013
5		Cervical Cancer and Human Papilloma Virus Knowledge and Acceptance of Vaccination among Medical Students in Southwest Nigeria	1Funmilayo F. Adejuyigbe, 1,2*Balogun R. Balogun, 1Adekemi O. Sekoni and 2Adebukola A.		Adejuyigbe	Afr J Reprod Health	2015
6		Knowledge of Human Papillomavirus and Uptake of its Vaccine among Female Undergraduate Students of Ambrose Alli University, Ekpoma, Nigeria	Isara AR, Osayi N		Isara AR	Journal of Community Medicine and Primary Health Care.	2021	2021-03-01			https://dx.doi.org/10.4314/jcmphc.v33i1.6
7		Cytological screening and Seroincidence of IgM with possible risk factors associated with naturally selected high risk group for Oncogenic Human Papilloma Virus Infection in Daura, Katsina State	Hayatudeen M.R, 1Abdulkadir B. Mukhtar A. and Aminu M.		Hayatudeen	Dutse Journal of Pure and Applied Sciences (DUJOPAS),	2021				https://dx.doi.org/10.4314/dujopas.v7i3b.8
8		Cervical-Vaginal Dysbiosis: Clinical Query of Infections in Selected Private Medical Laboratories in Abakaliki Ebonyi State Nigeria	Okorie 1, 2*, Onyekachi Ewa Ibe 2, Iyke-Ogbo Pauline 2, 3 Simon Uzor 2, Victor Udoh Usanga 2, Kingsley Omogo 2, Ugomma Ude Agwu 2, Idakari Chinedu Nweke 4, Ibe Uzochukwu Chimdindu 5		Okorie	Sokoto Journal of Medical Laboratory Science	2023				https://dx.doi.org/10.4314/sokjmls.v8i3.2
9		Factors Influencing Participation of Adults in Voluntary Medical	Sadock Peter Mathias, Amos Kahwab, Godfather Kimarob, Esther Ngadayab, Hellen Nchagwab, Frank Ericb, Sayoki Mfinangab, Thereza Mwombekib, Gibson Kagarukib,		Mathiasa	East African Health Research Journal	2023				https://doi.org/10.24248/eahrj.v7i1715
10		Determinants of cervical cancer screening uptake among female staff in a multicampus university in South-Western Nigeria	*Farinloye, E.O.1, Abiodun, O.M.1, Omisore, B.2, Olowookere, S.A.2, Fafowora, R.O.1, Omobuwa, O.1, Adeyemo, M.O.A.1, Tajudeen, W.A.1		Farinloye	Research Journal of Health Sciences	2023				http://dx.doi.org/10.4314/rejhs.v10i4.13
11		Knowledge of Cervical Cancer among Women of Reproductive Age in Ibadan North LGA, Oyo State, Nigeria	1Oruikor GJ, 2Durotoye MP, 3Jeremiah AG		Oruikor	The Nigerian Health Journal;				2992-345X
12		Risk Factors Associated with Invasive Cervical Carcinoma among Women Attending Jimma University Specialized Hospital, Southwest Ethiopia: A Case Control Study	Mesele Bezabih1, Fasil Tessema2, Hailemariam Sengi3, Amare Deribew4		Mesele Bezabih1	Ethiopia Journal of Health Sci	2015				http://dx.doi.org/10.4314/ejhs.v25i4.8
13		Human papillomavirus-based cervical precancer screening with visual inspection with acetic acid triage to achieve same-day treatments among women living with human immunodeficiency virus infection: testof-	Olutosin Alaba Awolude, Sunday Oladimeji Oyerinde, Ayokunle Olumuyiwa Ayeni, Isaac Folorunso Adewole		Olutosin Alaba Awolude	Pan African Medical Journal	2021	2021-09-20		1937-8688
14		Awareness, acceptability and uptake of cervical cancer vaccination services among female secondary school teachers in Enugu, Nigeria: a cross-sectional study	Joseph Tochukwu Enebe, Nympha Onyinye Enebe, Chuka Chike Agunwa, Obinna Chukwuebuka Nduagubam,		Joseph Tochukwu Enebe	Pan African Medical Journal	2021	2021-05-21			10.11604/pamj.2021.39.62.28824
15		Knowledge, attitudes and preventive practices for human Papilloma virus infection among female sex workers in Lagos metropolis	Nforbih Emile Shu, Abdul-Hakeem Olatunji Abiola, Babatunde Abdulmajeed Akodu, Benjamin Afahakan Bassey, Nadine Misago		Nforbih Emile Shu	Pan African Medical Journal	2020	14/08.2020			10.11604/pamj.2020.36.278.17912
16		Level and factors associated with uptake of human papillomavirus infection vaccine among female adolescents in Lira District, Uganda	Esther Kisaakye1,&, Justine Namakula1, Christine Kihembo2, Angela Kisakye1,2, Peter Nsubuga3, Juliet Ndimwibo Babirye1		Esther Kisaakye	Pan African Medical Journal	2018				doi:10.11604/pamj.2018.31.184.14801
17		Risk factors and distribution of oncogenic strains of human papilloma virus in women presenting for cervical cancer screening in Port Harcourt, Nigeria	Nyengidiki Tamunomie Kennedy1,&, Durugbo Ikechukwu1, Bassey Goddy1		Nyengidiki Tamunomie Kennedy	Pan African Medical Journal	2015	2015-03-11			doi:10.11604/pamj.2016.23.85.8510
18		IS ROUTINE HUMAN PAPILLOMAVIRUS VACCINATION AN OPTION FOR GHANA?	A. K. EDWIN		A. K. EDWIN	GHANA MEDICAL JOURNAL	2010	2010-06-01
19		CERVICAL HUMAN PAPILLOMAVIRUS INFECTION IN ACCRA, GHANA	A. B. DOMFEH1, E. K. WIREDU, A. A. ADJEI, P. F. K. AYEH-KUMI,		A. B. DOMFEH	GHANA MEDICAL JOURNAL	2008	2008-06-01
20		Sexual and Reproductive Health Knowledge, Attitude and Behaviours of in-School Adolescents in Benin City, Nigeria	Isara A.R., Nwaogwugwu J.C.,		Isara A.R., Nwaogwugwu J.C.,	Afr. J. Biomed. Res.	2022	2022-05-01			https://dx.doi.org/10.4314/ajbr.v25i2.2
21		Knowledge of Cervical Cancer and Cervical Cancer Screening Methods Among Female Secondary School Students in Ibadan, Nigeria	Aimiosior M.O. and *Omigbodun A.O.		Aimiosior M.O. and *Omigbodun A.O.	Afr. J. Biomed. Res.	2020	2020-06-01
22		PATTERN OF TRANSITIONAL CELL CARCINOMA OF THE URINARY BLADDER AS SEEN AT KENYATTA NATIONAL HOSPITAL, NAIROBI	C. G. WAIHENYA and P. N. MUNGAI		C. G. WAIHENYA	EAST AFRICAN MEDICAL JOURNAL	2004	2004-03-01
23		KAPOSIS SARCOMA IN A NAIROBI HOSPITAL	J.F. ONYANGO and A. NJIRU		J.F. ONYANGO	EAST AFRICAN MEDICAL JOURNAL	2004	2004-04-01
24		MISSED OPPORTUNITIES AND INAPPROPRIATELY GIVEN VACCINES REDUCE IMMUNISATION COVERAGE IN FACILITIES	P. K. BORUS		P. K. BORUS	EAST AFRICAN MEDICAL JOURNAL	2004	2004-05-01
25		MORPHOLOGICAL STUDY OF THE UNCOMMON RECTUS STERNI MUSCLE IN GERMAN CADAVERS	M. A. MOTABAGANI, A. SONALLA, E. ABDEL-MEGUID and M. A. BAKHEIT		M. A. MOTABAGA	EAST AFRICAN MEDICAL JOURNAL	2004	2004-06-01
26		COMPARATIVE EFFICACY OF ALBENDAZOLE AND THREE BRANDS OF MEBENDAZOLE IN THE TREATMENT OF ASCARIASIS AND TRICHURIASIS	M. LEGESSE, B. ERKO and G. MEDHIN		M. LEGESSE	EAST AFRICAN MEDICAL JOURNAL	2004	2004-07-01
27		OBSTETRIC PERFORMANCE OF WOMEN AGED OVER FORTY YEARS	E. O. ORJI and V. I. NDUBUBA		E. O. ORJI	EAST AFRICAN MEDICAL JOURNAL	2004	2004-08-01
28		MALIGNANT TUMOURS OF FEMALE GENITAL TRACT IN NORTH EASTERN NIGERIA	O. KYARI, H. NGGADA and A. MAIRIGA		O. KYARI	EAST AFRICAN MEDICAL JOURNAL	2004	2004-09-01
29		THE FIRST SIX MONTH GROWTH AND ILLNESS OF EXCLUSIVELY AND NON-EXCLUSIVELY BREAST-FED INFANTS IN NIGERIA	A. A. ONAYADE, T. C. ABIONA, I. O. ABAYOMI and R. O. A. MAKANJUOLA		A. A. ONAYADE	EAST AFRICAN MEDICAL JOURNAL	2004	2004-10-01
30		COMPARISON OF CALCULATED AND DIRECT LOW DENSITY LIPOPROTEIN CHOLESTEROL DETERMINATIONS IN A ROUTINE LABORATORY	A. A. AMAYO and S. KIRERA		A. A. AMAYO	EAST AFRICAN MEDICAL JOURNAL	2004	2004-11-01
31		SALICYLATE POISONING IN CHILDREN: REPORT OF THREE CASES	C.O. MUSUMBA, A.O. PAMBA, P. A. SASI, M. ENGLISH and K. MAITLAND		C.O. MUSUMBA	EAST AFRICAN MEDICAL JOURNAL	2004	2004-12-01
32		Sexual Behaviour of In-school Rural Adolescents in Ogun State, Nigeria	Akokuwebe M. E.1, *Falayi E. O.2, Adekola F.3, Saliu M. Y.4		Akokuwebe M. E.	Afr. J. Biomed. Res.	2019	2019-05-01
33		Perception, Acceptance and Uptake of Human Papillomavirus Vaccine among Female Adolescents in Selected Secondary Schools in Ibadan, Nigeria	Ndikom C.M1 and Oboh P.I2		Ndikom C.M	Afr. J. Biomed. Res.	2017	2017-09-01
34		Barriers to Utilization of Cervical Cancer Screening Services Among Women of Reproductive Age in Ondo, Southwest Nigeria	Titiloye M.A1, 2*, Womitenren Y.T1 and Arulogun O.S1		Titiloye M.A	Afr. J. Biomed. Res.	2017	2017-10-01
35		Profile of elderly patients receiving antiretroviral therapy at Newlands Clinic in 2020: A cross-sectional study	Chimbetete C, Mudzviti T, Shamu T.		Chimbetete C	Southern African Journal of HIV Medicine	2020	10 Dec. 2020	2078-6751,		https://doi.org/10.4102/sajhivmed.v21i1.1164
36		Utilisation of cervical cancer screening among women living with HIV at Kenya’s national referral hospital	Kangethe JM, Monroe-Wise A, Muiruri PN, et al.		Kangethe JM	Southern African Journal of HIV Medicine	2022	25 Apr. 2022			https:// doi.org/10.4102/sajhivmed.v23i1.1353
37		Prevalence and Spectrum of cervical cytological abnormalities among Brothel based sex workers in Jos, Nigeria	Maryam J Ali, Godwin E Imade, Atiene S Sagay, Philip O Akpa, Fwangshak D Kumbak, Jonah Musa		Maryam J Ali	Highland Med Res J	2022
38		Ectopic Pregnancy at a Tertiary Hospital in North Eastern Nigeria: A 2 Year Review of the Clinical Presentations and Management	Ejike S Nnamani, Calvin C Chama, Muhammad B Aminu, Shehu M Abubakar		Ejike S Nnamani	Highland Med Res J	2022
39		Liver abnormalities detected by ultrasound scan among apparently healthy population in Jos, Nigeria	Nyam P David, Mary J Duguru, Pantong M Davwar, Shedrack F Kenis, Edith N Okeke, Kefas P Zawaya, Atta Okwute, McHenry I. Stephen, Jireh D Makpu, Williams Dung, John E Ogwuche, Solomon Obekpa		Nyam P David	Highland Med Res J	2022
40		The duration of response to intra-articular steroid injections in patients with osteoarthritis of the knee: a single centre's experience	Femi O Taiwo, Courage U Uhunmwangho, David G Mancha, Shem B Yilleng, Michael B Ode, Idumagbodi Amupitan, Icha I Onche, Yetunde F Taiwo, Charles C Ani		Femi	Highland Med Res J	2022
41		Pattern of vernal keratoconjunctivitis and its complications amongst school pupils in Jos East local government area of Plateau State, North-Central Nigeria	Panshak E Tenmang, Alice V Ramyil, Naomi Saleh, Fatima H Umar, Salome Z Wabare, Patricia D Wade		Panshak E Tenmang	Highland Med Res J	2022
42		Screening for Postpartum Depression among women in selected hospitals in Kaduna, Northern Nigeria: a cross sectional study	Amina Mohammed-Durosinlorun , Nafisah Mamoon , Bashir A Yakasai		Mohammed-Durosinlorun	Highland Med Res J	2022
43		Limitations in education, employment and relationship amongst persons with epilepsy:the experiences from Benin City, Nigeria	Francis E Odiase, Edith O Kayode-Iyasere		Odiase	Highland Med Res J	2022
44		Ophthalmic manifestations of leukemia and their association with hematologic parameters among adult patients in Jos, Nigeria	Ruth J Alfin, Alice V, Ramyil, Obadiah D Damulak, Caleb D Mpyet		Ruth J Alfin	Highland Med Res J	2022
45		Maternal satisfaction with Intrapartum care at the Jos University Teaching Hospital	Maryam J Ali, Amaka N Ocheke, Christopher O Egbodo, Fatima M Tsoho		Maryam J Ali	Highland Med Res J	2022
46		Mayer-Rokitansky-Kuster-Hauser Syndrome, Type 2 presenting with End Stage Kidney Disease: A rare Occurrence	Odigie E Ojeh Oziegbe , Oseyomon G Ojeh Oziegbe		Odigie E Ojeh Oziegbe	Highland Med Res J	2022
47		Intention to screen for cervical cancer and factors associated among female healthcare professionals using the trans-theoretical model: Addis Ababa, Ethiopia	Semarya Berhe1*, Rebecca A Gary 2, Katherine A Yeager 2, Melinda K Higgins 2 , Mitike Molla 3		Semarya Berhe	Ethiop. J. Health Dev.	2023
48		Cervical Cancer Vaccination	Abioye R Ajiboye		Abioye R Ajiboye	Trop J Obstet Gynaecol,	2008		0189 5178
49		AWARENESS OF CERVICAL CANCER AND ITS PREVENTION AMONG YOUNG WOMEN IN EKITI STATE, SOUTH-WEST NIGERIA.	Akintayo AA1, Olowolayemo RO2, Olomojobi OG3, Seluwa GA3, Akin-Akintayo OO4, Fasubaa OB3.		Akintayo AA	Trop J Obstet Gynaecol,	2013
50		Cervical Cancer Knowledge and Screening Practices among Women of Reproductive Age in Benin City, Edo State.	Obi A.I.		Obi A.I.	Journal of Community Medicine and Primary Health Care	2015
51		Knowledge of Cervical Cancer and Attitude to Cervical Cancer Screening among Women in Somolu Local Government Area, Lagos, Nigeria	Amu EO1, Ndugba SC2, Olatona FA2		Amu E O	Journal of Community Medicine and Primary Health Care	2019
52		Awareness, acceptability and uptake of cervical cancer vaccination services among female secondary school teachers in Enugu, Nigeria: a cross-sectional study	Joseph Tochukwu Enebe, Nympha Onyinye Enebe, Chuka Chike Agunwa, Obinna Chukwuebuka Nduagubam, Innocent Igwebeze Okafor, Elias Chike Aniwada, Emmanuel Nwabueze Aguwa		Enebe	Pan African Medical Journal	2021				10.11604/pamj.2021.39.62.28824
53		Willingness to HPV self-sampling for cervical cancer screening and its predictors among women attending outpatient clinics in Meru District, Arusha Region, Northern Tanzania	Olola Oneko1, Michael J Mahande2, Caroline Amour2, Meridith Pollie3, Cheyenne Smith3, Innocent B Mboya2,4, Madelon Finkel3		Olola Oneko	Afri Health Sci.	2022				https://dx.doi.org/10.4314/ahs.v22i2.12
54		Risk factors and distribution of oncogenic strains of human papilloma virus in women presenting for cervical cancer screening in Port Harcourt, Nigeria	Nyengidiki Tamunomie Kennedy1,&, Durugbo Ikechukwu1, Bassey Goddy1		Nyengidiki Tamunomie Kennedy	Pan African Medical Journal	2015	2015-03-11			doi:10.11604/pamj.2016.23.85.8510
55		Cervical cancer screening uptake in Sub-Saharan Africa: a systematic review and meta-analysis	N.B. Yimer a, *, M.A. Mohammed b, K. Solomon c, M. Tadese b, S. Grutzmacher d,		N.B. Yimer a	Public health Elseveir	2021
56		Awareness of cervical cancer and willingness to be vaccinated against human papillomavirus in Mozambican adolescent girls	Azucena Bardajía,b,c,⁎, Carolina Minduc, Orvalho J. Augustoc, Aina Casellasa, Olga Cambacoc, Egas Simbined, Graça Matsinhee, Eusébio Macetec, Clara Menéndeza,b,c, Esperança Sevenec,f, Khátia Munguambec,		Azucena Bardajía	Papillomavirus Research Elseveir	2018
57		Knowledge, perception and predictors of uptake of cervical screening among rural Nigerian women	Abiodun Olumide A.1*, Fatungase Olatunbosun K.2 and Olu-Abiodun Oluwatosin O.		Abiodun Olumide A	Journal of Public Health and Epidemiology	2014				DOI: 10.5897/JPHE2013.0576
58		Cervical Cancer: Community Perception and Preventive Practices in an Urban Neighborhood of Lagos (Nigeria)	K. O. Wright, O. Aiyedehin,M. R. Akinyinka, and O. Ilozumba		K. O. Wright	Hindawi Publishing Corporation	2014				http://dx.doi.org/10.1155/2014/950534
59		Cervical Cancer Screening: Assessment of Perception and Utilization of Services among Health Workers in Low Resource Setting	C. C. Ifemelumma,1 C. C. Anikwe ,1 B. C. Okorochukwu,2 F. A. Onu,1 J. A. Obuna,1 B. N. Ejikeme,1 andO. P. Ezeonu1		C. C. Ifemelumma	Hindawi International Journal of Reproductive Medicine	2019				https://doi.org/10.1155/2019/6505482
60		Female healthcare providers’ knowledge, attitude, and practice towards cervical cancer screening and associated factors in	Eden Abebaw1, Mulugeta Tesfa2, Wubishet Gezimu3 ,		Eden Abebaw	SAGE Open Medicine	2022				DOI: 10.1177/20503121221095931
61		Knowledge of Human Papilloma Virus Self-sampling and Cervical Cancers Screening Uptake among Gynaecology Clinic Attendees in a Tertiary Hospital in Nigeria	Oyedero L.C.1,2, *Ndikom C.M.2,3, Ojo I.O.2		Oyedero L.C	Afr. J. Biomed. Res	2023				DOI: 10.4314/ajbr.v26i2.8
62		Effect of Health Education on the Knowledge of Cervical Cancer, Human Papillomavirus and Self- Sampling among Women in A Low-Resource Setting	Omowhara Believe, Maduka Omosivie, Ameh Soter, and Banjo Adekunbiola		Omowhara Believe	European Journal of Medical and Health Sciences	2022				DOI: 10.24018/ejmed.2022.4.3.1316
63		Cervical cancer screening and HPV vaccine acceptability among rural and urban women in Kilimanjaro Region, Tanzania	Melissa S Cunningham,1 Emily Skrastins,1 Ryan Fitzpatrick,2 Priya Jindal,2 Olola Oneko,3 Karen Yeates,1,2 Christopher M Booth,4 Jennifer Carpenter,1,2 Kristan J Aronson1,4		Melissa S Cunningham	BMJ Open	2015				doi:10.1136/bmjopen-2014-5828
64		“Cervical cancer screening: awareness is not enough”. Understanding barriers to screening among women in West Cameroon—a qualitative study using focus groups.	Alida Manoëla Datchoua Moukam1, Muriel Samartha Embolo Owono2, Bruno Kenfack1, Pierre Vassilakos3,4, Patrick Petignat3, Jessica Sormani3,5 and Nicole C. Schmidt3,6		Alida Manoëla Datchoua Moukam	Reprod Health	2021				https://doi.org/10.1186/s12978-021-01186-9
65		Human papillomavirus testing using nucleic acid testing platforms to screen women for cervical cancer: implementation studies from five sub-Saharan African countries	Jessica Joseph ,1 Owen Demke,2 Lola Ameyan,3 Joseph Bitilinyu-Bango, Blandine Bourgoin,5 Mamadou Diop,6 Babacar Guèye,7 Jibrin Kama,8 Marvin Lubega,9 Owens Wiwa,16 Karen Hariharan,17 Trevor Peter,2 Shaukat Khan2 Andrew Musoke,12 Susan Nabadda,13 Twambilire Phiri,14 Timothy Tchereni,15Bernard Madzima,10 Tatenda Maparo,11 Tasimba Mhizha,11		Jessica Joseph	BMJ Open	2023				doi:10.1136/bmjopen-2022-065074
66		Impact of health education intervention on knowledge and perception of cervical cancer and screening for women in Ghana	Nancy Innocentia Ebu1* , Salome Amissah-Essel2, Christiana Asiedu1, Selorm Akaba4 and Kingsley Asare Pereko3		Nancy Innocentia Ebu	BMC Public Health	2019				https://doi.org/10.1186/s12889-019-7867-x
67		Women diagnosed with HIV and unknown HIV status perceived susceptibility to cervical cancer and perceived benefits of cervical cancer screening in Ghana: a cross‑sectional study	Nancy Innocentia Ebu Enyan1*, Selorm Akaba2 and Sarah Ama Amoo3		Nancy Innocentia Ebu Enyan	BMC Women’s Health	2021				https://doi.org/10.1186/s12905-021-01509-9
68		Effectiveness of couple education and counseling on knowledge, attitude and uptake of cervical cancer screening service among women of child bearing age in Southern Ethiopia: A cluster randomized trial protocol Southern	Samuel Yohannes AyantoID 1*, Tefera Belachew2, Muluemebet Abera Wordofa		Samuel Yohannes Ayanto	Plos One	2022				https://doi.org/10.1371/journal.pone.0270663
69		Factors influencing cervical cancer screening in a Kenyan Health Facility: a mixed qualitative and quantitative study	E. Njuguna1*, S. Ilovi2, P. Muiruri1, K. Mutai3, J. Kinuthia4, P. Njoroge5		E. Njuguna	International Journal of Reproduction Contraception Obstetrics and Gynecology	2017				DOI: 10.18203/2320-1770.ijrcog20171381
70		Biopsychosocial risk factors and knowledge of cervical cancer among young women: A case study from Kenya to inform HPV prevention in Sub-Saharan Africa	Ngune I, Kalembo F, Loessl B, Kivuti-Bitok LW		Ngune I	PLoS ONE	2020				https://doi.org/10.1371/journal.pone.0237745
71		Prevalence of Human Papillomavirus Genotypes among African Women with Normal Cervical Cytology and Neoplasia: A Systematic Review and Meta-Analysis	Ogembo RK, Gona PN, Seymour AJ, Park		Ogembo RK	PLoS ONE	2015				doi:10.1371/journal.pone.0122488
72		Uptake of Cervical Cancer Screening and Associated Factors among Women in Rural Uganda: A Cross Sectional Study. Screening and Associated Factors among Women in Rural Uganda: A Cross Sectional Study.	Ndejjo R, Mukama T, Musabyimana A, Musoke D		Ndejjo R	PLoS ONE	2016				doi:10.1371/journal.pone.0149696
73		Acceptability of Self-Sampling for Cervical Cancer Screening Among Women Living With HIV and HIV-Negative Women in Limbé, Cameroon.	Pierz AJ, Ajeh R, Fuhngwa N, Nasah J, Dzudie A, Nkeng R, Anastos KM, Castle PE and Adedimeji A		Pierz AJ	Front. Reprod. Health	2021				doi: 10.3389/frph.2020.561202
74		Cervical Cancer Screening via Self-Sampling for High-Risk Human Papilloma Virus: A Community-Based Pilot Study in Lagos, Nigeria	Yusuf A. Oshodi1*, Kayode A. Adefemi2, Ayokunle M. Olumodeji2, Oluwarotimi I. Akinola1, Ephraim Ohazurike3, Taiwo O. Kuye1, Adedoyin A. Ogunyemi2 and Adekunbiola A. Banjo4		Yusuf A. Oshodi	Journal of Advances in Medicine and Medical Research	2021				DOI: 10.9734/JAMMR/2021/v33i1530994
75		Knowledge of Human Papillomavirus and Cervical Cancer amongWomen Attending Gynecology Clinics in Pretoria, South Africa	Tiiti, T.A.; Bogers, J.; Lebelo, R.L.		Tiiti, T.A	Int. J. Environ. Res. Public Health	2022				https://doi.org/10.3390/ijerph19074210
76		The next Sub Saharan African epidemic? A case study of the determinants of cervical cancer knowledge and screening in Kenya	Kangmennaang, J., Onyango, E.O., Luginaah, I., Elliott, S.J.		Kangmennaang, J.	Social Science & Medicine	2018				doi: 10.1016/j.socscimed.2017.12.013
77		Beliefs and perceptions regarding cervical cancer and screening associated with Pap smear uptake in Johannesburg: A cross-sectional study.	Chisale Mabotja M, Levin J, KawongaM		Chisale Mabotja M	PLoS ONE	2021				https://doi.org/10.1371/journal.pone.0246574
78		Knowledge, attitudes and barriers of cervical cancer screening among women in Chegutu rural district of Zimbabwe	Elimon Nyamambi, Conrad Murendo, Ncheneso Sibanda & Sibonginkosi Mazinyane		Elimon Nyamamb	Cogent Social Sciences	2020				DOI: 10.1080/23311886.2020.1766784
79		Performance of Xpert HPV on Self-collected Vaginal Samples for Cervical Cancer Screening Among Women in South Africa	Rakiya Saidu, Louise Kuhn, Ana Tergas, Rosalind Boa, Jennifer Moodley, Cecilia Svanholm-Barrie, David Persing, Scott Campbell, Wei-Yann Tsai, Thomas C. Wright, and Lynette Denny		Rakiya Saidu	Journal of Lower Genital Tract Disease	2021				DOI: 10.1097/LGT.0000000000000575
80		Barriers to utilisation of cervical cancer screening in Sub Sahara Africa: a systematic review	LIM J.N.W. & OJO A.A. & A.A. OJO		LIM J.N.W. & OJO A.A.	European Journal of Cancer Care	2016				https://doi.org/10.1186/s12889-018-6333-5
81		Women’s knowledge, attitudes and practices (KAP) relating to breast and cervical cancers in rural Zimbabwe: a cross sectional study in Mudzi District, Mashonaland East Province	Lovemore Makurirofa , Priscilla Mangwiro1,2, Victoria James1,3, Amos Milanzi1,3, Junior Mavu1,4, Michael Nyamuranga1,5 and Sydney Kamtauni1,6		Lovemore Makurirofa	BMC Public Health	2019				DOI: 10.1089/biores.2019.0007
82		Knowledge of Cervical Cancer and Acceptability of Prevention Strategies Among Human Papillomavirus-Vaccinated and Human Papillomavirus-Unvaccinated Adolescent Women in Eldoret, Kenya	Anisa Mburu,1 Peter Itsura,2 Hillary Mabeya,2 Alice Kaaria,3 and Darron R. Brown4,*		Anisa Mburu	BioResearch Open Access	2019
83		Knowledge and attitude towards cervical cancer screening and associated factors among female Hawassa university college of medicine and health sciences students	Shimeles Tsegaye,1 Daniel Mengistu,2 Teklemariam Gultie3		Shimeles Tsegaye	MOJ Public Health	2018				DOI: 10.15406/mojph.2018.07.00221
84		The Need for Societal Investment to Improve Cervical Cancer Outcomes in Nigeria: A commentary	Jonah Musa		Jonah Musa	Afr J Reprod Health	2017				DOI: 10.29063/ajrh2017/v21i4.2
85		Barriers and Facilitators to Cervical Cancer Screening, Diagnosis, Follow-Up Care and Treatment: Perspectives of Human Immunodeficiency Virus-PositiveWomen and Health Care Practitioners in Tanzania	LORI BRAND BATEMAN,a SHAUNDRA BLAKEMORE,b ALAYA KONERU,c THEREZA MTESIGWA,d RENICHA MCCREE,b NEDRA F. LISOVICZ,a ERIC A. ARIS,d SAFINA YUMA,e JULIUS D. MWAISELAGE,f PAULINE E. JOLLY c		LORI BRAND BATEMAN,	The Oncologist	2019				http://dx.doi.org/10.1634/theoncologist.2017-0444
86		Changing knowledge, attitudes, and behaviors regarding cervical cancer screening: The effects of an educational intervention in rural Kenya	Joelle I. Rosser1, Betty Njoroge2, and Megan J. Huchko31Department		Joelle I. Rosser	PMC	2015				doi:10.1016/j.pec.2015.03.017.
87		Knowledge about cervical cancer screening and perception of risk among women attending outpatient clinics in rural Kenya	Joelle I. Rossera,*, Betty Njorogeb, and Megan J. Huchkoca		Joelle I. Rossera	Int J Gynaecol Obstet.	2015				doi:10.1016/j.ijgo.2014.09.006.
88		Human Papillomavirus Self-Sampling in Cameroon: Women’s Uncertainties Over the Reliability of the Method Are Barriers to Acceptance	Amandine Berner,Selim Ben Hassel, Pierre-Marie Tebeu, Sarah Untiet, Gise`le Kengne-Fosso, Isabelle Navarria, Michel Boulvain, Pierre Vassilakos, and Patrick Petignat			American Society for Colposcopy and Cervical Pathology Journal ofLower Genital Tract Disease	2013	2013-04-11
89		Women’s knowledge and attitudes related to cervical cancer and cervical cancer screening in Isiolo and Tharaka Nithi counties, Kenya: a cross-sectional study	Murithi Gatumo1*, Susan Gacheri1, Abdul-Rauf Sayed2 and Andrew Scheibe2		Murithi Gatumo	BMC Cancer	2018				https://doi.org/10.1186/s12885-018-4642-9
90		Knowledge, attitudes and practices of cervical cancer prevention among Zambian women and men	Anayawa Nyambe1* , Jarl K. Kampen2, Stridutt K. Baboo3 and Guido Van Hal4		Anayawa Nyambe	BMC Public Health	2019				https://doi.org/10.1186/s12889-019-6874-2
91		Awareness and knowledge regarding of cervical cancer, Pap smear screening and human papillomavirus infection in Gabonese women	Samira Zoa Assoumou1,2, Barthelemy Mabika Mabika3, Angelique Ndjoyi Mbiguino4, Mustapha Mouallif1,5, Abdelkim Khattabi2 and My Mustapha Ennaji1		Samira Zoa Assoumou	BMC Women's Health	2015				DOI 10.1186/s12905-015-0193-2
92		Self-collected vaginal sampling for the detection of genital human papillomavirus (HPV) using careHPV among Ghanaian women	Dorcas Obiri-Yeboah1* , Yaw Adu-Sarkodie2, Florencia Djigma3, Anna Hayfron-Benjamin4, Latif Abdul1, Jacques Simpore3 and Philippe Mayaud5		Dorcas Obiri-Yeboah	BMC Women's Health	2017				DOI 10.1186/s12905-017-0448-1
93		Predictors of cervical cancer screening intention of HIV-positive women in the central region of Ghana	Nancy Innocentia Ebu1* and Joseph Kwesi Ogah2		Nancy Innocentia Ebu and Joseph Kwesi Ogah	BMC Women's Health	2018				https://doi.org/10.1186/s12905-018-0534-z
94		Perspectives of women participating in a cervical cancer screening campaign with community-based HPV self-sampling in rural western Kenya: a qualitative study	Sandra Y. Oketch1* , Zachary Kwena1, Yujung Choi2, Konyin Adewumi2, Michelle Moghadassi3, Elizabeth A. Bukusi1,4,5,6 and Megan J. Huchko2,7		Sandra Y. Oketch	BMC Women's Health	2019				https://doi.org/10.1186/s12905-019-0778-2
95		Cervical cancer knowledge, attitudes, beliefs and practices of women aged at least 25 years in Harare, Zimbabwe	O. Tapera1* , G. Dreyer2, W. Kadzatsa3, A. M. Nyakabau3, B. Stray-Pedersen4 and Hendricks SJH5,6		O. Tapera	BMC Women's Health	2019				tps://doi.org/10.1186/s12905-019-0790-6
96		“The best thing is that you are doing it for yourself” – perspectives on acceptability and feasibility of HPV self-sampling among cervical cancer screening clients in Tanzania: a qualitative pilot study	Aleksandra Bakiewicz1, Vibeke Rasch1,2, Julius Mwaiselage3 and Ditte S. Linde1,2,4		Aleksandra Bakiewicz	BMC Women's Health	2020				https://doi.org/10.1186/s12905-020-00917-7
97		Human Papilloma Virus self‑sampling performance in low‑ and middle‑income countries	Ashwini Kamath Mulki1,2* and Mellissa Withers2		Ashwini Kamath Mulki1,2* and Mellissa Withers2	BMC Women's Health	2021				https://doi.org/10.1186/s12905-020-01158-4
98		Perceptions and attitude of women of Luderitz, Namibia on Pap smear and cervical cancer prevention	Lucia Hausiku1, Koffi Kouame2 and Yapo Guillaume Aboua1		Lucia Hausiku	BMC Women's Health	2022				ttps://doi.org/10.1186/s12905-022-01698-x
99		Impact of university students’ awareness and attitudes on vaccination practices for human papillomavirus, and perception on self‑sampling for cervical cancer screening	Mathumalar Loganathan Fahrni1* , Muhamad Zabidi Azni2, Nurhani Syafiqah Mohd Rusdi1, Chee‑Yan Choo1 , Khairil Anuar Md Isa3 and Zaheer‑Ud‑Din Babar4		Mathumalar Loganathan Fahrni	BMC Women's Health	2022				https://doi.org/10.1186/s40545-022-00471-7
100		Patient Preferences and Willingness to Pay for Cervical Cancer Prevention in Zambia: Protocol for a Multi-Cohort Discrete Choice Experiment	Sujha Subramanian; Yevgeniya Kaganova; Yuying Zhang; Sonja Hoover; Namakau Nyambe, MS; Leeya Pinder; Carla Chibwesha, Sharon Kapambwe, Groesbeck Parham		Sujha Subramanian	JMIR Res Protoc	2018				http://www.researchprotocols.org/2018/7/e10429/
101		Knowledge, perceptions and practice of cervical cancer prevention among female public secondary school teachers in Mushin local government area of Lagos State, Nigeria	Mariam Adeola Toye, Kehinde Sharafadeen Okunade,&, Alero Ann Roberts, Omolola Salako, Ezekiel Sofela Oridota, Adebayo Temitayo Onajole		Mariam Adeola Toye	Pan African Medical Journal	2017				doi:10.11604/pamj.2017.28.221.13980
102	34467792	Perceptions of Cervical Cancer Screening in Rural Guatemala	Bassette E, Mabachi N, Kennedy M, Mendez-Puac F.	Hisp Health Care Int. 2022 Jun;20(2):156-163. doi: 10.1177/15404153211024114. Epub 2021 Sep 1.	Bassette E	Hisp Health Care Int	2022	2021-09-01			10.1177/15404153211024114
103	32774656	Cervical cancer screening behaviours and challenges: a sub-Saharan Africa perspective	Anaman-Torgbor J, Angmorterh SK, Dordunoo D, Ofori EK.	Pan Afr Med J. 2020 Jun 16;36:97. doi: 10.11604/pamj.2020.36.97.19071. eCollection 2020.	Anaman-Torgbor J	Pan Afr Med J	2020	2020-08-11	PMC7392861		10.11604/pamj.2020.36.97.19071
104	36101759	Ghanaian women's perception on cervical cancer threat, severity, and the screening benefits: A qualitative study at Shai Osudoku District, Ghana	Osei EA, Ani-Amponsah M.	Public Health Pract (Oxf). 2022 May 16;3:100274. doi: 10.1016/j.puhip.2022.100274. eCollection 2022 Jun.	Osei EA	Public Health Pract (Oxf)	2022	2022-09-14	PMC9461327		10.1016/j.puhip.2022.100274
105	28477269	Awareness, Knowledge and Attitudes Towards Cervical Cancer Amongst HIV-Positive Women Receiving Care in a Tertiary Hospital in Nigeria	Adibe MO, Aluh DO.	J Cancer Educ. 2018 Dec;33(6):1189-1194. doi: 10.1007/s13187-017-1229-0.	Adibe MO	J Cancer Educ	2018	2017-05-07			10.1007/s13187-017-1229-0
106	34243778	"Cervical cancer screening: awareness is not enough". Understanding barriers to screening among women in West Cameroon-a qualitative study using focus groups	Datchoua Moukam AM, Embolo Owono MS, Kenfack B, Vassilakos P, Petignat P, Sormani J, Schmidt NC.	Reprod Health. 2021 Jul 9;18(1):147. doi: 10.1186/s12978-021-01186-9.	Datchoua Moukam AM	Reprod Health	2021	2021-07-10	PMC8268254		10.1186/s12978-021-01186-9
107	34657607	Women diagnosed with HIV and unknown HIV status perceived susceptibility to cervical cancer and perceived benefits of cervical cancer screening in Ghana: a cross-sectional study	Enyan NIE, Akaba S, Amoo SA.	BMC Womens Health. 2021 Oct 17;21(1):367. doi: 10.1186/s12905-021-01509-9.	Enyan NIE	BMC Womens Health	2021	2021-10-18	PMC8522230		10.1186/s12905-021-01509-9
108	31315879	Acceptability and implementation challenges of smartphone-based training of community health nurses for visual inspection with acetic acid in Ghana: mHealth and cervical cancer screening	Asgary R, Cole H, Adongo P, Nwameme A, Maya E, Adu-Amankwah A, Barnett H, Adanu R.	BMJ Open. 2019 Jul 16;9(7):e030528. doi: 10.1136/bmjopen-2019-030528.	Asgary R	BMJ Open	2019	2019-07-19	PMC6661590		10.1136/bmjopen-2019-030528
109	30678659	Women's knowledge, attitudes and practices (KAP) relating to breast and cervical cancers in rural Zimbabwe: a cross sectional study in Mudzi District, Mashonaland East Province	Makurirofa L, Mangwiro P, James V, Milanzi A, Mavu J, Nyamuranga M, Kamtauni S.	BMC Public Health. 2019 Jan 24;19(1):109. doi: 10.1186/s12889-018-6333-5.	Makurirofa L	BMC Public Health	2019	2019-01-26	PMC6345058		10.1186/s12889-018-6333-5
110	29624947	The Need for Societal Investment to Improve Cervical Cancer Outcomes in Nigeria: A commentary	Musa J.	Afr J Reprod Health. 2017 Dec;21(4):17-23. doi: 10.29063/ajrh2017/v21i4.2.	Musa J	Afr J Reprod Health	2017	2018-04-07	PMC7039416	NIHMS1559646	10.29063/ajrh2017/v21i4.2
111	37370091	Uptake and barriers to cervical cancer screening among human immunodeficiency virus-positive women in Sub Saharan Africa: a systematic review and meta-analysis	Mengesha MB, Chekole TT, Hidru HD.	BMC Womens Health. 2023 Jun 27;23(1):338. doi: 10.1186/s12905-023-02479-w.	Mengesha MB	BMC Womens Health	2023	2023-06-27	PMC10294344		10.1186/s12905-023-02479-w
112	CD013479	Comparison of different human papillomavirus (HPV) vaccine types and dose schedules for prevention of HPVâ€related disease in females and males	Bergman, H; Buckley, BS; Villanueva, G; Petkovic, J; Garritty, C; Lutje, V; Riverosâ€Balta, AX; Low, N; Henschke, N			Gynaecological, Neuro-oncology and Orphan Cancer	2019				http://dx.doi.org/10.1002/14651858.CD013479
113	CD009810.PUB2	Photodynamic therapy for recurrent respiratory papillomatosis	Lieder, A; Khan, MK; Lippert, BM			ENT	2014				http://dx.doi.org/10.1002/14651858.CD009810.pub2
114		Mapping awareness of breast and cervical cancer risk factors, symptomsand lay beliefs in Uganda and South Africa	Moodley J, Constant D, Mwaka AD, Scott SE, Walter FM			PloS one	2020				https://doi.org/10.1371/ journal.pone.0240788
115	35010314	Exploring Factors Associated with Patients Who Prefer Clinician-Sampling to HPV Self-Sampling: A Study Conducted in a Low-Resource Setting	Sormani J, Kenfack B, Wisniak A, Moukam Datchoua A, Lemoupa Makajio S, Schmidt NC, Vassilakos P, Petignat P.	Int J Environ Res Public Health. 2021 Dec 22;19(1):54. doi: 10.3390/ijerph19010054.		Int J Environ Res Public Health	2021	2022-01-11	PMC8744711		10.3390/ijerph19010054
116	25396015	Human papillomavirus (HPV) testing on self-collected specimens: perceptions among HIV positive women attending rural and urban clinics in South Africa	Mahomed K, Evans D, Sauls C, Richter K, Smith J, Firnhaber C.	Pan Afr Med J. 2014 Mar 11;17:189. doi: 10.11604/pamj.2014.17.189.3454. eCollection 2014.	Mahomed K	Pan Afr Med J	2014	2014-11-15	PMC4228994		10.11604/pamj.2014.17.189.3454
117	35246111	Knowledge, attitude and practice of female university students regarding human papillomavirus and self-sampling in KwaZulu-Natal, South Africa: a cross-sectional survey	Eche MT, Vermaak K.	BMC Womens Health. 2022 Mar 4;22(1):58. doi: 10.1186/s12905-022-01634-z.	Eche MT	BMC Womens Health	2022	2022-03-05	PMC8895517		10.1186/s12905-022-01634-z
118	30994102	Feasibility, Acceptability, and Accuracy of Vaginal Self-Sampling for Screening Human Papillomavirus Types in Women from Rural Areas in Senegal	Fall NS, Tamalet C, Diagne N, Fenollar F, Raoult D, Sokhna C, Lagier JC.	Am J Trop Med Hyg. 2019 Jun;100(6):1552-1555. doi: 10.4269/ajtmh.19-0045.	Fall NS	Am J Trop Med Hyg	2019	2019-04-18	PMC6553900		10.4269/ajtmh.19-0045
119	31489627	HPV self-sampling acceptability and preferences among women living with HIV in Botswana	Kohler RE, Elliott T, Monare B, Moshashane N, Ramontshonyana K, Chatterjee P, Ramogola-Masire D, Morroni C.	Int J Gynaecol Obstet. 2019 Dec;147(3):332-338. doi: 10.1002/ijgo.12963. Epub 2019 Oct 2.	Kohler RE	Int J Gynaecol Obstet	2019	2019-09-07	PMC6944206	NIHMS1049419	10.1002/ijgo.12963
	Color Code	Description	Total Excluded= 101
		Irrelevant topic	36
		HPV testing not considered	36
		Perceptions, views or attitudes of HPV screening method not considered	17
		Samples collected from the cervix for other purposes, not cvcx	1
		No primary data analysis	11
		Selected Articles	18

## Sheet: Full Text
S/N	Title	Authors	Citation	First Author	Journal/Book	Publication Year	Create Date	PMCID	NIHMS ID	DOI
1	Willingness to HPV self-sampling for cervical cancer screening and its predictors among women attending outpatient clinics in Meru District, Arusha Region, Northern Tanzania	Olola Oneko1, Michael J Mahande2, Caroline Amour2, Meridith Pollie3, Cheyenne Smith3, Innocent B Mboya2,4, Madelon Finkel3		Olola Oneko	Afri Health Sci.	2022				https://dx.doi.org/10.4314/ahs.v22i2.12
2	Knowledge of Human Papilloma Virus Self-sampling and Cervical Cancers Screening Uptake among Gynaecology Clinic Attendees in a Tertiary Hospital in Nigeria	Oyedero L.C.1,2, *Ndikom C.M.2,3, Ojo I.O.2		Oyedero L.C	Afr. J. Biomed. Res	2023				DOI: 10.4314/ajbr.v26i2.8
3	Effect of Health Education on the Knowledge of Cervical Cancer, Human Papillomavirus and Self- Sampling among Women in A Low-Resource Setting	Omowhara Believe, Maduka Omosivie, Ameh Soter, and Banjo Adekunbiola		Omowhara Believe	European Journal of Medical and Health Sciences	2022				DOI: 10.24018/ejmed.2022.4.3.1316
4	Acceptability of Self-Sampling for Cervical Cancer Screening Among Women Living With HIV and HIV-Negative Women in Limbé, Cameroon.	Pierz AJ, Ajeh R, Fuhngwa N, Nasah J, Dzudie A, Nkeng R, Anastos KM, Castle PE and Adedimeji A		Pierz AJ	Front. Reprod. Health	2021				doi: 10.3389/frph.2020.561202
5	Performance of Xpert HPV on Self-collected Vaginal Samples for Cervical Cancer Screening Among Women in South Africa	Rakiya Saidu, Louise Kuhn, Ana Tergas, Rosalind Boa, Jennifer Moodley, Cecilia Svanholm-Barrie, David Persing, Scott Campbell, Wei-Yann Tsai, Thomas C. Wright, and Lynette Denny		Rakiya Saidu	Journal of Lower Genital Tract Disease	2021				DOI: 10.1097/LGT.0000000000000575
6	Human Papillomavirus Self-Sampling in Cameroon: Women’s Uncertainties Over the Reliability of the Method Are Barriers to Acceptance	Amandine Berner,Selim Ben Hassel, Pierre-Marie Tebeu, Sarah Untiet, Gise`le Kengne-Fosso, Isabelle Navarria, Michel Boulvain, Pierre Vassilakos, and Patrick Petignat			American Society for Colposcopy and Cervical Pathology Journal ofLower Genital Tract Disease	2013	2013-04-11
7	Self-collected vaginal sampling for the detection of genital human papillomavirus (HPV) using careHPV among Ghanaian women	Dorcas Obiri-Yeboah1* , Yaw Adu-Sarkodie2, Florencia Djigma3, Anna Hayfron-Benjamin4, Latif Abdul1, Jacques Simpore3 and Philippe Mayaud5		Dorcas Obiri-Yeboah	BMC Women's Health	2017				DOI 10.1186/s12905-017-0448-1
8	Perspectives of women participating in a cervical cancer screening campaign with community-based HPV self-sampling in rural western Kenya: a qualitative study	Sandra Y. Oketch1* , Zachary Kwena1, Yujung Choi2, Konyin Adewumi2, Michelle Moghadassi3, Elizabeth A. Bukusi1,4,5,6 and Megan J. Huchko2,7		Sandra Y. Oketch	BMC Women's Health	2019				https://doi.org/10.1186/s12905-019-0778-2
9	Cervical cancer knowledge, attitudes, beliefs and practices of women aged at least 25 years in Harare, Zimbabwe	O. Tapera1* , G. Dreyer2, W. Kadzatsa3, A. M. Nyakabau3, B. Stray-Pedersen4 and Hendricks SJH5,6		O. Tapera	BMC Women's Health	2019				tps://doi.org/10.1186/s12905-019-0790-6
10	“The best thing is that you are doing it for yourself” – perspectives on acceptability and feasibility of HPV self-sampling among cervical cancer screening clients in Tanzania: a qualitative pilot study	Aleksandra Bakiewicz1, Vibeke Rasch1,2, Julius Mwaiselage3 and Ditte S. Linde1,2,4		Aleksandra Bakiewicz	BMC Women's Health	2020				https://doi.org/10.1186/s12905-020-00917-7
11	Impact of university students’ awareness and attitudes on vaccination practices for human papillomavirus, and perception on self‑sampling for cervical cancer screening	Mathumalar Loganathan Fahrni1* , Muhamad Zabidi Azni2, Nurhani Syafiqah Mohd Rusdi1, Chee‑Yan Choo1 , Khairil Anuar Md Isa3 and Zaheer‑Ud‑Din Babar4		Mathumalar Loganathan Fahrni	BMC Women's Health	2022				https://doi.org/10.1186/s40545-022-00471-7
12	Knowledge, perceptions and practice of cervical cancer prevention among female public secondary school teachers in Mushin local government area of Lagos State, Nigeria	Mariam Adeola Toye, Kehinde Sharafadeen Okunade,&, Alero Ann Roberts, Omolola Salako, Ezekiel Sofela Oridota, Adebayo Temitayo Onajole		Mariam Adeola Toye	Pan African Medical Journal	2017				doi:10.11604/pamj.2017.28.221.13980
13	"Cervical cancer screening: awareness is not enough". Understanding barriers to screening among women in West Cameroon-a qualitative study using focus groups	Datchoua Moukam AM, Embolo Owono MS, Kenfack B, Vassilakos P, Petignat P, Sormani J, Schmidt NC.	Reprod Health. 2021 Jul 9;18(1):147. doi: 10.1186/s12978-021-01186-9.	Datchoua Moukam AM	Reprod Health	2021	2021-07-10	PMC8268254		10.1186/s12978-021-01186-9
14	Exploring Factors Associated with Patients Who Prefer Clinician-Sampling to HPV Self-Sampling: A Study Conducted in a Low-Resource Setting	Sormani J, Kenfack B, Wisniak A, Moukam Datchoua A, Lemoupa Makajio S, Schmidt NC, Vassilakos P, Petignat P.	Int J Environ Res Public Health. 2021 Dec 22;19(1):54. doi: 10.3390/ijerph19010054.		Int J Environ Res Public Health	2021	2022-01-11	PMC8744711		10.3390/ijerph19010054
15	Human papillomavirus (HPV) testing on self-collected specimens: perceptions among HIV positive women attending rural and urban clinics in South Africa	Mahomed K, Evans D, Sauls C, Richter K, Smith J, Firnhaber C.	Pan Afr Med J. 2014 Mar 11;17:189. doi: 10.11604/pamj.2014.17.189.3454. eCollection 2014.	Mahomed K	Pan Afr Med J	2014	2014-11-15	PMC4228994		10.11604/pamj.2014.17.189.3454
16	Knowledge, attitude and practice of female university students regarding human papillomavirus and self-sampling in KwaZulu-Natal, South Africa: a cross-sectional survey	Eche MT, Vermaak K.	BMC Womens Health. 2022 Mar 4;22(1):58. doi: 10.1186/s12905-022-01634-z.	Eche MT	BMC Womens Health	2022	2022-03-05	PMC8895517		10.1186/s12905-022-01634-z
17	Feasibility, Acceptability, and Accuracy of Vaginal Self-Sampling for Screening Human Papillomavirus Types in Women from Rural Areas in Senegal	Fall NS, Tamalet C, Diagne N, Fenollar F, Raoult D, Sokhna C, Lagier JC.	Am J Trop Med Hyg. 2019 Jun;100(6):1552-1555. doi: 10.4269/ajtmh.19-0045.	Fall NS	Am J Trop Med Hyg	2019	2019-04-18	PMC6553900		10.4269/ajtmh.19-0045
18	HPV self-sampling acceptability and preferences among women living with HIV in Botswana	Kohler RE, Elliott T, Monare B, Moshashane N, Ramontshonyana K, Chatterjee P, Ramogola-Masire D, Morroni C.	Int J Gynaecol Obstet. 2019 Dec;147(3):332-338. doi: 10.1002/ijgo.12963. Epub 2019 Oct 2.	Kohler RE	Int J Gynaecol Obstet	2019	2019-09-07	PMC6944206	NIHMS1049419	10.1002/ijgo.12963
Color Code	Description	Total Excluded= 12
	Irrelevant topic	0
	HPV testing not considered	4
	Perceptions, views or attitudes of HPV screening method not considered	4
	Samples collected from the cervix for other purposes, not cvcx	0
	Self-sampling only or Clinician sampling only	3
	No primary data analysis	1
	Selected Articles	6

## Sheet: Selected
S/N	Title	Authors	Citation	First Author	Journal/Book	Publication Year	Create Date	PMCID	NIHMS ID	DOI
1	Performance of Xpert HPV on Self-collected Vaginal Samples for Cervical Cancer Screening Among Women in South Africa	Rakiya Saidu, Louise Kuhn, Ana Tergas, Rosalind Boa, Jennifer Moodley, Cecilia Svanholm-Barrie, David Persing, Scott Campbell, Wei-Yann Tsai, Thomas C. Wright, and Lynette Denny		Rakiya Saidu	Journal of Lower Genital Tract Disease	2021				DOI: 10.1097/LGT.0000000000000575
2	Self-collected vaginal sampling for the detection of genital human papillomavirus (HPV) using careHPV among Ghanaian women	Dorcas Obiri-Yeboah1* , Yaw Adu-Sarkodie2, Florencia Djigma3, Anna Hayfron-Benjamin4, Latif Abdul1, Jacques Simpore3 and Philippe Mayaud5		Dorcas Obiri-Yeboah	BMC Women's Health	2017				DOI 10.1186/s12905-017-0448-1
3	“The best thing is that you are doing it for yourself” – perspectives on acceptability and feasibility of HPV self-sampling among cervical cancer screening clients in Tanzania: a qualitative pilot study	Aleksandra Bakiewicz1, Vibeke Rasch1,2, Julius Mwaiselage3 and Ditte S. Linde1,2,4		Aleksandra Bakiewicz	BMC Women's Health	2020				https://doi.org/10.1186/s12905-020-00917-7
4	Exploring Factors Associated with Patients Who Prefer Clinician-Sampling to HPV Self-Sampling: A Study Conducted in a Low-Resource Setting	Sormani J, Kenfack B, Wisniak A, Moukam Datchoua A, Lemoupa Makajio S, Schmidt NC, Vassilakos P, Petignat P.	Int J Environ Res Public Health. 2021 Dec 22;19(1):54. doi: 10.3390/ijerph19010054.		Int J Environ Res Public Health	2021	2022-01-11	PMC8744711		10.3390/ijerph19010054
5	HPV self-sampling acceptability and preferences among women living with HIV in Botswana	Kohler RE, Elliott T, Monare B, Moshashane N, Ramontshonyana K, Chatterjee P, Ramogola-Masire D, Morroni C.	Int J Gynaecol Obstet. 2019 Dec;147(3):332-338. doi: 10.1002/ijgo.12963. Epub 2019 Oct 2.	Kohler RE	Int J Gynaecol Obstet	2019	2019-09-07	PMC6944206	NIHMS1049419	10.1002/ijgo.12963
6	Human Papillomavirus Self-Sampling in Cameroon: Women’s Uncertainties Over the Reliability of the Method Are Barriers to Acceptance	Amandine Berner,Selim Ben Hassel, Pierre-Marie Tebeu, Sarah Untiet, Gise`le Kengne-Fosso, Isabelle Navarria, Michel Boulvain, Pierre Vassilakos, and Patrick Petignat			American Society for Colposcopy and Cervical Pathology Journal ofLower Genital Tract Disease	2013	2013-04-11
